# Supplementary material for: (E)-2-Bromo-1-[2-(2-nitro­styr­yl)-1-phenyl­sulfonyl-1H-indol-3-yl]ethanone
Source: Acta Crystallogr Sect E Struct Rep Online. 2014 Jan 15;70(Pt 2):o149. doi: 10.1107/S1600536814000488 (PMC3998311; doi:10.1107/S1600536814000488)
Supplement: Supplementary file 1 [file e-70-0o149-sup1.cif]

##############################################################################
#                                                                            #
# This CIF contains the data in a paper accepted for publication in          #
# Acta Crystallographica Section E. It conforms to the requirements of       #
# Notes for Authors for Acta Crystallographica Section E, and has been       #
# peer reviewed under the auspices of the IUCr Commission on Journals.       #
#                                                                            #
# Full details of the Crystallographic Information File format               #
# are given in the paper "The Crystallographic Information File (CIF):       #
# a New Standard Archive File for Crystallography" by S. R. Hall, F. H.      #
# Allen and I. D. Brown [Acta Cryst. (1991), A47, 655-685].                  #
#                                                                            #
# The current version of the core CIF dictionary is obtainable from          #
# ftp://ftp.iucr.org/pub/cif_core.dic.                                       #
#                                                                            #
# Software is freely available for graphical display of the structure(s)     #
# in this CIF. For information consult the CIF software page                 #
# http://www.iucr.org/resources/cif/software.                                #
#                                                                            #
# This file may be used for bona fide research purposes within the           #
# scientific community so long as proper attribution is given to the journal # 
# article from which it was obtained.                                        #
#                                                                            #
##############################################################################
data_I
_database_code_depnum_ccdc_archive 'CCDC 980676'
_audit_creation_method     SHELXL97
_journal_date_recd_electronic     2014-01-05
_journal_date_accepted     2014-01-08
_journal_name_full     'Acta Crystallographica, Section E'
_journal_year     2014
_journal_volume     70
_journal_issue      2
_journal_page_first     o149
_journal_page_last     o149
_journal_paper_category     QO
_journal_paper_doi     10.1107/S1600536814000488
_journal_coeditor_code     HG5374
_publ_contact_author_name     'V. Manivannan'
_publ_contact_author_address
;
Department of Research and Development,
PRIST University,
Vallam,
Thanjavur 613 403,
Tamil Nadu,
India
;
_publ_contact_author_email
                              'phdguna@gmail.com, crystallography2010@gmail.com'
_publ_contact_author_fax     ?
_publ_contact_author_phone     '04362241324'
_publ_section_title
;\
(<i>E</i>)-2-Bromo-1-[2-(2-nitrostyryl)-1-phenylsulfonyl-1<i>H</i>-indol-3-yl]\
ethanone
;
loop_
    _publ_author_name
    _publ_author_address
    'J. Kanchanadevi'
;
Department of Physics,
Velammal Institute of Technology,
Panchetty,
Chennai 601 204,
India
;
    'G. Anbalagan'
;
Department of Physics,
Presidency College (Autonomous),
Chennai 600 005,
India
;
    'V. Saravanan'
;
Department of Organic Chemistry,
University of Madras,
Guindy Campus,
Chennai 600 025,
India
;
    'A. K. Mohanakrishnan'
;
Department of Organic Chemistry,
University of Madras,
Guindy Campus,
Chennai 600 025,
India
;
    'B. Gunasekaran'
;
Department of Physics & Nano Technology,
SRM University, SRM Nagar,
Kattankulathur, Kancheepuram Dist,
Chennai 603 203 Tamil Nadu,
India
;
    'V. Manivannan'
;
Department of Research and Development,
PRIST University,
Vallam,
Thanjavur 613 403,
Tamil Nadu,
India
;
_publ_section_synopsis     .
_chemical_name_systematic
;\
(<i>E</i>)-2-Bromo-1-[2-(2-nitrostyryl)-1-phenylsulfonyl-1<i>H</i>-indol-3-\
yl]ethanone
;
_chemical_name_common     ?
_chemical_formula_moiety     'C24 H17 Br N2 O5 S'
_chemical_formula_sum     'C24 H17 Br N2 O5 S'
_chemical_formula_iupac     'C24 H17 Br N2 O5 S'
_chemical_formula_weight     525.37
_chemical_melting_point     ?
_symmetry_cell_setting     monoclinic
_symmetry_space_group_name_H-M     'P n'
_symmetry_space_group_name_Hall     'P -2yac'
loop_
    _symmetry_equiv_pos_as_xyz
    'x, y, z'
    'x+1/2, -y, z+1/2'
_cell_length_a     10.1823(7)
_cell_length_b     8.0932(6)
_cell_length_c     13.8111(12)
_cell_angle_alpha     90.00
_cell_angle_beta     102.749(2)
_cell_angle_gamma     90.00
_cell_volume     1110.08(15)
_cell_formula_units_Z     2
_cell_measurement_reflns_used     4350
_cell_measurement_theta_min     2.26
_cell_measurement_theta_max     26.30
_cell_measurement_temperature     295(2)
_exptl_crystal_description     'block'
_exptl_crystal_colour     'Yellow'
_exptl_crystal_size_max     0.35
_exptl_crystal_size_mid     0.25
_exptl_crystal_size_min     0.25
_exptl_crystal_density_diffrn     1.572
_exptl_crystal_density_meas     ?
_exptl_crystal_density_method     'not measured'
_exptl_crystal_F_000     532
_exptl_absorpt_coefficient_mu     1.986
_exptl_absorpt_correction_type     multi-scan
_exptl_absorpt_process_details     '(SADABS; Sheldrick, 1996)'
_exptl_absorpt_correction_T_min     0.5425
_exptl_absorpt_correction_T_max     0.6087
_exptl_special_details
;
;
_diffrn_ambient_temperature     295(2)
_diffrn_radiation_type     MoK\a
_diffrn_radiation_wavelength     0.71073
_diffrn_radiation_source     'fine-focus sealed tube'
_diffrn_radiation_monochromator     graphite
_diffrn_measurement_device_type     'Bruker APEXII CCD'
_diffrn_measurement_method     '\w and \f'
_diffrn_detector_area_resol_mean     0
_diffrn_reflns_number     17011
_diffrn_reflns_av_R_equivalents     0.0269
_diffrn_reflns_av_sigmaI/netI     0.0495
_diffrn_reflns_theta_min     2.26
_diffrn_reflns_theta_max     26.31
_diffrn_reflns_theta_full     26.31
_diffrn_measured_fraction_theta_max     0.986
_diffrn_measured_fraction_theta_full     0.986
_diffrn_reflns_limit_h_min     -12
_diffrn_reflns_limit_h_max     12
_diffrn_reflns_limit_k_min     -9
_diffrn_reflns_limit_k_max     9
_diffrn_reflns_limit_l_min     -17
_diffrn_reflns_limit_l_max     17
_diffrn_standards_number     ?
_diffrn_standards_interval_count     0
_diffrn_standards_interval_time     0
_diffrn_standards_decay_%     ?
_refine_special_details
;
;
_reflns_number_total     4323
_reflns_number_gt     3368
_reflns_threshold_expression     I>2sigma(I)
_refine_ls_structure_factor_coef     Fsqd
_refine_ls_matrix_type     full
_refine_ls_R_factor_all     0.0649
_refine_ls_R_factor_gt     0.0436
_refine_ls_wR_factor_gt     0.1047
_refine_ls_wR_factor_ref     0.1162
_refine_ls_goodness_of_fit_ref     1.010
_refine_ls_restrained_S_all     1.009
_refine_ls_number_reflns     4323
_refine_ls_number_parameters     298
_refine_ls_number_restraints     2
_refine_ls_hydrogen_treatment     constr
_refine_ls_weighting_scheme     calc
_refine_ls_weighting_details
         'calc w=1/[\s^2^(Fo^2^)+(0.0621P)^2^+0.3412P] where P=(Fo^2^+2Fc^2^)/3'
_atom_sites_solution_hydrogens     geom
_atom_sites_solution_primary     direct
_atom_sites_solution_secondary     difmap
_refine_ls_shift/su_max     0.000
_refine_ls_shift/su_mean     0.000
_refine_diff_density_max     0.853
_refine_diff_density_min     -0.432
_refine_ls_extinction_method     none
_refine_ls_extinction_coef     ?
_refine_ls_abs_structure_details     'Flack (1983), 2093 Friedel pairs'
_refine_ls_abs_structure_Flack     0.022(9)
loop_
    _atom_type_symbol
    _atom_type_description
    _atom_type_scat_dispersion_real
    _atom_type_scat_dispersion_imag
    _atom_type_scat_source
    'C' 'C' 0.0033 0.0016
                         'International Tables Vol C Tables 4.2.6.8 and 6.1.1.4'
    'H' 'H' 0.0000 0.0000
                         'International Tables Vol C Tables 4.2.6.8 and 6.1.1.4'
    'N' 'N' 0.0061 0.0033
                         'International Tables Vol C Tables 4.2.6.8 and 6.1.1.4'
    'O' 'O' 0.0106 0.0060
                         'International Tables Vol C Tables 4.2.6.8 and 6.1.1.4'
    'S' 'S' 0.1246 0.1234
                         'International Tables Vol C Tables 4.2.6.8 and 6.1.1.4'
    'Br' 'Br' -0.2901 2.4595
                         'International Tables Vol C Tables 4.2.6.8 and 6.1.1.4'
_computing_data_collection     'APEX2 (Bruker, 2008)'
_computing_cell_refinement     'SAINT (Bruker, 2008)'
_computing_data_reduction     'SAINT (Bruker, 2008)'
_computing_structure_solution     'SHELXS97 (Sheldrick, 2008)'
_computing_structure_refinement     'SHELXL97 (Sheldrick, 2008)'
_computing_molecular_graphics     'PLATON (Spek, 2009)'
_computing_publication_material     'SHELXL97 (Sheldrick, 2008)'
loop_
    _atom_site_type_symbol
    _atom_site_label
    _atom_site_fract_x
    _atom_site_fract_y
    _atom_site_fract_z
    _atom_site_U_iso_or_equiv
    _atom_site_adp_type
    _atom_site_calc_flag
    _atom_site_refinement_flags
    _atom_site_occupancy
    _atom_site_symmetry_multiplicity
    _atom_site_disorder_assembly
    _atom_site_disorder_group
    C C1 0.0805(4) 0.3950(5) 0.3857(3) 0.0358(8) Uani d . 1 1 . .
    C C2 0.0594(5) 0.5284(5) 0.3192(3) 0.0516(11) Uani d . 1 1 . .
    H H2 -0.0157 0.5329 0.2669 0.062 Uiso calc R 1 1 . .
    C C3 0.1535(5) 0.6512(5) 0.3345(4) 0.0556(11) Uani d . 1 1 . .
    H H3 0.1419 0.7411 0.2915 0.067 Uiso calc R 1 1 . .
    C C4 0.2643(5) 0.6461(5) 0.4112(3) 0.0516(11) Uani d . 1 1 . .
    H H4 0.3264 0.7319 0.4184 0.062 Uiso calc R 1 1 . .
    C C5 0.2867(5) 0.5171(5) 0.4783(3) 0.0437(10) Uani d . 1 1 . .
    H H5 0.3617 0.5156 0.5309 0.052 Uiso calc R 1 1 . .
    C C6 0.1926(4) 0.3890(4) 0.4643(3) 0.0327(8) Uani d . 1 1 . .
    C C7 0.1862(4) 0.2356(4) 0.5157(3) 0.0307(7) Uani d . 1 1 . .
    C C8 0.0699(4) 0.1549(4) 0.4711(3) 0.0332(8) Uani d . 1 1 . .
    C C9 0.0184(4) 0.0034(4) 0.5039(3) 0.0353(8) Uani d . 1 1 . .
    H H9 -0.0185 -0.0765 0.4574 0.042 Uiso calc R 1 1 . .
    C C10 0.0230(4) -0.0236(4) 0.5997(3) 0.0340(8) Uani d . 1 1 . .
    H H10 0.0499 0.0638 0.6432 0.041 Uiso calc R 1 1 . .
    C C11 -0.0110(3) -0.1803(5) 0.6424(3) 0.0330(8) Uani d . 1 1 . .
    C C12 0.0184(4) -0.3288(4) 0.6024(3) 0.0366(9) Uani d . 1 1 . .
    H H12 0.0557 -0.3276 0.5467 0.044 Uiso calc R 1 1 . .
    C C13 -0.0058(4) -0.4776(5) 0.6424(3) 0.0445(10) Uani d . 1 1 . .
    H H13 0.0152 -0.5753 0.6138 0.053 Uiso calc R 1 1 . .
    C C14 -0.0612(5) -0.4832(5) 0.7250(4) 0.0483(11) Uani d . 1 1 . .
    H H14 -0.0772 -0.5844 0.7522 0.058 Uiso calc R 1 1 . .
    C C15 -0.0924(4) -0.3399(5) 0.7662(3) 0.0462(10) Uani d . 1 1 . .
    H H15 -0.1307 -0.3427 0.8214 0.055 Uiso calc R 1 1 . .
    C C16 -0.0671(4) -0.1910(5) 0.7261(3) 0.0391(9) Uani d . 1 1 . .
    C C17 -0.2379(4) 0.3680(6) 0.4081(3) 0.0478(11) Uani d . 1 1 . .
    C C18 -0.2824(5) 0.3030(7) 0.4874(4) 0.0632(13) Uani d . 1 1 . .
    H H18 -0.2719 0.1908 0.5016 0.076 Uiso calc R 1 1 . .
    C C19 -0.3424(6) 0.4035(10) 0.5456(5) 0.0866(19) Uani d . 1 1 . .
    H H19 -0.3735 0.3600 0.5987 0.104 Uiso calc R 1 1 . .
    C C20 -0.3552(5) 0.5662(10) 0.5243(6) 0.088(2) Uani d . 1 1 . .
    H H20 -0.3955 0.6344 0.5636 0.106 Uiso calc R 1 1 . .
    C C21 -0.3106(6) 0.6341(8) 0.4465(6) 0.086(2) Uani d . 1 1 . .
    H H21 -0.3205 0.7468 0.4339 0.103 Uiso calc R 1 1 . .
    C C22 -0.2511(5) 0.5356(6) 0.3871(5) 0.0660(14) Uani d . 1 1 . .
    H H22 -0.2204 0.5803 0.3341 0.079 Uiso calc R 1 1 . .
    C C23 0.2995(4) 0.1765(5) 0.5939(3) 0.0380(8) Uani d . 1 1 . .
    C C24 0.3438(5) -0.0005(5) 0.5889(4) 0.0540(12) Uani d . 1 1 . .
    H H24A 0.3226 -0.0366 0.5203 0.065 Uiso calc R 1 1 . .
    H H24B 0.2936 -0.0696 0.6254 0.065 Uiso calc R 1 1 . .
    N N1 0.0045(3) 0.2503(4) 0.3896(2) 0.0356(7) Uani d . 1 1 . .
    N N2 -0.1036(5) -0.0428(5) 0.7741(3) 0.0598(11) Uani d . 1 1 . .
    O O1 -0.1734(3) 0.3120(5) 0.2399(2) 0.0654(9) Uani d . 1 1 . .
    O O2 -0.2013(3) 0.0745(4) 0.3449(2) 0.0602(9) Uani d . 1 1 . .
    O O3 -0.1280(5) 0.0831(5) 0.7280(4) 0.1015(17) Uani d . 1 1 . .
    O O4 -0.1194(10) -0.0537(6) 0.8566(4) 0.171(4) Uani d . 1 1 . .
    O O5 0.3599(4) 0.2701(4) 0.6549(3) 0.0840(13) Uani d . 1 1 . .
    S S1 -0.16138(10) 0.24019(13) 0.33528(8) 0.0465(3) Uani d . 1 1 . .
    Br Br1 0.53169(7) -0.02967(7) 0.64210(6) 0.0930(3) Uani d . 1 1 . .
loop_
    _atom_site_aniso_label
    _atom_site_aniso_U_11
    _atom_site_aniso_U_22
    _atom_site_aniso_U_33
    _atom_site_aniso_U_12
    _atom_site_aniso_U_13
    _atom_site_aniso_U_23
    C1 0.041(2) 0.0338(19) 0.0347(19) 0.0033(16) 0.0131(16) 0.0055(16)
    C2 0.068(3) 0.046(2) 0.041(2) 0.009(2) 0.012(2) 0.0114(19)
    C3 0.078(3) 0.035(2) 0.063(3) 0.005(2) 0.035(3) 0.015(2)
    C4 0.072(3) 0.031(2) 0.064(3) -0.0046(19) 0.040(3) -0.0004(19)
    C5 0.048(2) 0.039(2) 0.050(2) 0.0000(17) 0.0229(19) -0.0033(18)
    C6 0.0388(19) 0.0250(18) 0.037(2) 0.0017(15) 0.0154(16) -0.0031(16)
    C7 0.0379(19) 0.0241(18) 0.0314(18) 0.0009(15) 0.0103(15) -0.0018(14)
    C8 0.0386(19) 0.0281(19) 0.0337(18) 0.0002(15) 0.0094(15) -0.0067(15)
    C9 0.038(2) 0.028(2) 0.039(2) -0.0018(15) 0.0053(16) -0.0013(15)
    C10 0.0364(19) 0.0233(17) 0.043(2) 0.0005(15) 0.0108(17) -0.0048(15)
    C11 0.0287(17) 0.033(2) 0.038(2) -0.0034(14) 0.0090(16) 0.0015(16)
    C12 0.0358(19) 0.033(2) 0.044(2) 0.0006(16) 0.0136(17) -0.0053(16)
    C13 0.050(3) 0.029(2) 0.057(3) 0.0020(16) 0.017(2) -0.0053(19)
    C14 0.057(3) 0.031(2) 0.059(3) -0.0047(18) 0.016(2) 0.0098(19)
    C15 0.052(2) 0.043(2) 0.049(2) 0.000(2) 0.0239(19) 0.008(2)
    C16 0.045(2) 0.0307(19) 0.044(2) 0.0013(17) 0.0143(18) -0.0052(17)
    C17 0.032(2) 0.050(3) 0.057(3) -0.0010(17) 0.0001(19) -0.008(2)
    C18 0.052(3) 0.069(3) 0.069(3) 0.001(2) 0.015(2) -0.012(3)
    C19 0.059(3) 0.102(5) 0.105(5) -0.008(3) 0.032(3) -0.036(4)
    C20 0.042(3) 0.101(6) 0.123(6) 0.002(3) 0.021(3) -0.049(4)
    C21 0.056(3) 0.064(4) 0.128(6) 0.010(3) 0.001(4) -0.033(4)
    C22 0.045(3) 0.055(3) 0.092(4) 0.008(2) 0.004(3) -0.009(3)
    C23 0.045(2) 0.030(2) 0.035(2) -0.0002(17) 0.0018(17) -0.0032(16)
    C24 0.057(3) 0.039(2) 0.056(3) 0.0065(19) -0.009(2) 0.001(2)
    N1 0.0380(16) 0.0322(16) 0.0351(16) 0.0039(13) 0.0050(13) 0.0071(13)
    N2 0.090(3) 0.039(2) 0.060(3) 0.0112(19) 0.038(2) -0.0005(19)
    O1 0.072(2) 0.073(2) 0.0417(17) 0.0108(18) -0.0076(15) 0.0061(15)
    O2 0.0532(18) 0.0504(19) 0.068(2) -0.0068(14) -0.0050(16) -0.0124(15)
    O3 0.160(5) 0.047(2) 0.127(4) 0.025(2) 0.097(4) 0.008(2)
    O4 0.381(12) 0.081(3) 0.095(4) 0.049(5) 0.149(6) 0.003(3)
    O5 0.090(3) 0.051(2) 0.084(3) 0.0122(18) -0.037(2) -0.0277(19)
    S1 0.0421(5) 0.0469(6) 0.0439(5) 0.0024(5) -0.0046(4) -0.0057(5)
    Br1 0.0538(3) 0.0647(3) 0.1580(7) 0.0143(3) 0.0183(3) -0.0032(4)
_geom_special_details     ?
loop_
    _geom_bond_atom_site_label_1
    _geom_bond_atom_site_label_2
    _geom_bond_site_symmetry_2
    _geom_bond_distance
    _geom_bond_publ_flag
    C1 C6 . 1.392(5) ?
    C1 C2 . 1.403(6) ?
    C1 N1 . 1.412(5) ?
    C2 C3 . 1.364(7) ?
    C2 H2 . 0.9300 ?
    C3 C4 . 1.368(7) ?
    C3 H3 . 0.9300 ?
    C4 C5 . 1.381(6) ?
    C4 H4 . 0.9300 ?
    C5 C6 . 1.396(6) ?
    C5 H5 . 0.9300 ?
    C6 C7 . 1.439(5) ?
    C7 C8 . 1.373(5) ?
    C7 C23 . 1.475(5) ?
    C8 N1 . 1.406(5) ?
    C8 C9 . 1.445(5) ?
    C9 C10 . 1.332(5) ?
    C9 H9 . 0.9300 ?
    C10 C11 . 1.472(5) ?
    C10 H10 . 0.9300 ?
    C11 C12 . 1.383(5) ?
    C11 C16 . 1.400(5) ?
    C12 C13 . 1.370(5) ?
    C12 H12 . 0.9300 ?
    C13 C14 . 1.380(6) ?
    C13 H13 . 0.9300 ?
    C14 C15 . 1.361(6) ?
    C14 H14 . 0.9300 ?
    C15 C16 . 1.374(6) ?
    C15 H15 . 0.9300 ?
    C16 N2 . 1.457(5) ?
    C17 C18 . 1.379(7) ?
    C17 C22 . 1.387(7) ?
    C17 S1 . 1.742(4) ?
    C18 C19 . 1.378(8) ?
    C18 H18 . 0.9300 ?
    C19 C20 . 1.349(11) ?
    C19 H19 . 0.9300 ?
    C20 C21 . 1.370(10) ?
    C20 H20 . 0.9300 ?
    C21 C22 . 1.378(8) ?
    C21 H21 . 0.9300 ?
    C22 H22 . 0.9300 ?
    C23 O5 . 1.197(5) ?
    C23 C24 . 1.508(5) ?
    C24 Br1 . 1.907(5) ?
    C24 H24A . 0.9700 ?
    C24 H24B . 0.9700 ?
    N1 S1 . 1.692(3) ?
    N2 O4 . 1.188(6) ?
    N2 O3 . 1.198(5) ?
    O1 S1 . 1.420(3) ?
    O2 S1 . 1.416(3) ?
loop_
    _geom_angle_atom_site_label_1
    _geom_angle_atom_site_label_2
    _geom_angle_atom_site_label_3
    _geom_angle_site_symmetry_1
    _geom_angle_site_symmetry_3
    _geom_angle
    _geom_angle_publ_flag
    C6 C1 C2 . . 121.2(4) ?
    C6 C1 N1 . . 107.7(3) ?
    C2 C1 N1 . . 131.1(4) ?
    C3 C2 C1 . . 117.3(4) ?
    C3 C2 H2 . . 121.3 ?
    C1 C2 H2 . . 121.3 ?
    C2 C3 C4 . . 121.9(4) ?
    C2 C3 H3 . . 119.0 ?
    C4 C3 H3 . . 119.0 ?
    C3 C4 C5 . . 121.9(4) ?
    C3 C4 H4 . . 119.0 ?
    C5 C4 H4 . . 119.0 ?
    C4 C5 C6 . . 117.5(4) ?
    C4 C5 H5 . . 121.3 ?
    C6 C5 H5 . . 121.3 ?
    C1 C6 C5 . . 120.1(4) ?
    C1 C6 C7 . . 107.2(3) ?
    C5 C6 C7 . . 132.6(4) ?
    C8 C7 C6 . . 108.5(3) ?
    C8 C7 C23 . . 129.2(3) ?
    C6 C7 C23 . . 121.8(3) ?
    C7 C8 N1 . . 107.9(3) ?
    C7 C8 C9 . . 126.8(3) ?
    N1 C8 C9 . . 125.2(3) ?
    C10 C9 C8 . . 121.0(3) ?
    C10 C9 H9 . . 119.5 ?
    C8 C9 H9 . . 119.5 ?
    C9 C10 C11 . . 125.5(3) ?
    C9 C10 H10 . . 117.3 ?
    C11 C10 H10 . . 117.3 ?
    C12 C11 C16 . . 116.1(3) ?
    C12 C11 C10 . . 119.8(3) ?
    C16 C11 C10 . . 124.0(3) ?
    C13 C12 C11 . . 121.9(4) ?
    C13 C12 H12 . . 119.0 ?
    C11 C12 H12 . . 119.0 ?
    C12 C13 C14 . . 120.3(4) ?
    C12 C13 H13 . . 119.8 ?
    C14 C13 H13 . . 119.8 ?
    C15 C14 C13 . . 119.6(4) ?
    C15 C14 H14 . . 120.2 ?
    C13 C14 H14 . . 120.2 ?
    C14 C15 C16 . . 119.8(4) ?
    C14 C15 H15 . . 120.1 ?
    C16 C15 H15 . . 120.1 ?
    C15 C16 C11 . . 122.3(3) ?
    C15 C16 N2 . . 116.7(4) ?
    C11 C16 N2 . . 121.1(3) ?
    C18 C17 C22 . . 120.4(5) ?
    C18 C17 S1 . . 119.9(4) ?
    C22 C17 S1 . . 119.6(4) ?
    C19 C18 C17 . . 120.3(6) ?
    C19 C18 H18 . . 119.9 ?
    C17 C18 H18 . . 119.9 ?
    C20 C19 C18 . . 118.8(7) ?
    C20 C19 H19 . . 120.6 ?
    C18 C19 H19 . . 120.6 ?
    C19 C20 C21 . . 122.0(6) ?
    C19 C20 H20 . . 119.0 ?
    C21 C20 H20 . . 119.0 ?
    C20 C21 C22 . . 120.0(6) ?
    C20 C21 H21 . . 120.0 ?
    C22 C21 H21 . . 120.0 ?
    C21 C22 C17 . . 118.4(6) ?
    C21 C22 H22 . . 120.8 ?
    C17 C22 H22 . . 120.8 ?
    O5 C23 C7 . . 120.4(4) ?
    O5 C23 C24 . . 121.4(4) ?
    C7 C23 C24 . . 117.9(3) ?
    C23 C24 Br1 . . 112.6(3) ?
    C23 C24 H24A . . 109.1 ?
    Br1 C24 H24A . . 109.1 ?
    C23 C24 H24B . . 109.1 ?
    Br1 C24 H24B . . 109.1 ?
    H24A C24 H24B . . 107.8 ?
    C8 N1 C1 . . 108.6(3) ?
    C8 N1 S1 . . 125.4(2) ?
    C1 N1 S1 . . 121.7(2) ?
    O4 N2 O3 . . 121.1(4) ?
    O4 N2 C16 . . 118.5(4) ?
    O3 N2 C16 . . 120.1(4) ?
    O2 S1 O1 . . 120.4(2) ?
    O2 S1 N1 . . 106.46(17) ?
    O1 S1 N1 . . 105.34(19) ?
    O2 S1 C17 . . 109.5(2) ?
    O1 S1 C17 . . 109.5(2) ?
    N1 S1 C17 . . 104.24(17) ?
loop_
    _geom_torsion_atom_site_label_1
    _geom_torsion_atom_site_label_2
    _geom_torsion_atom_site_label_3
    _geom_torsion_atom_site_label_4
    _geom_torsion_site_symmetry_1
    _geom_torsion_site_symmetry_2
    _geom_torsion_site_symmetry_3
    _geom_torsion_site_symmetry_4
    _geom_torsion
    _geom_torsion_publ_flag
    C6 C1 C2 C3 . . . . 0.4(6) ?
    N1 C1 C2 C3 . . . . -179.1(4) ?
    C1 C2 C3 C4 . . . . 0.0(7) ?
    C2 C3 C4 C5 . . . . -0.7(7) ?
    C3 C4 C5 C6 . . . . 1.0(6) ?
    C2 C1 C6 C5 . . . . 0.0(6) ?
    N1 C1 C6 C5 . . . . 179.6(3) ?
    C2 C1 C6 C7 . . . . -178.3(4) ?
    N1 C1 C6 C7 . . . . 1.3(4) ?
    C4 C5 C6 C1 . . . . -0.7(5) ?
    C4 C5 C6 C7 . . . . 177.1(4) ?
    C1 C6 C7 C8 . . . . -2.4(4) ?
    C5 C6 C7 C8 . . . . 179.6(4) ?
    C1 C6 C7 C23 . . . . 170.6(3) ?
    C5 C6 C7 C23 . . . . -7.4(6) ?
    C6 C7 C8 N1 . . . . 2.4(4) ?
    C23 C7 C8 N1 . . . . -169.8(4) ?
    C6 C7 C8 C9 . . . . -174.6(3) ?
    C23 C7 C8 C9 . . . . 13.2(6) ?
    C7 C8 C9 C10 . . . . 41.5(6) ?
    N1 C8 C9 C10 . . . . -135.1(4) ?
    C8 C9 C10 C11 . . . . -172.1(4) ?
    C9 C10 C11 C12 . . . . 34.8(6) ?
    C9 C10 C11 C16 . . . . -148.3(4) ?
    C16 C11 C12 C13 . . . . -0.1(5) ?
    C10 C11 C12 C13 . . . . 177.0(4) ?
    C11 C12 C13 C14 . . . . 0.1(6) ?
    C12 C13 C14 C15 . . . . 0.3(7) ?
    C13 C14 C15 C16 . . . . -0.7(7) ?
    C14 C15 C16 C11 . . . . 0.8(6) ?
    C14 C15 C16 N2 . . . . 179.8(4) ?
    C12 C11 C16 C15 . . . . -0.3(6) ?
    C10 C11 C16 C15 . . . . -177.3(4) ?
    C12 C11 C16 N2 . . . . -179.4(4) ?
    C10 C11 C16 N2 . . . . 3.7(6) ?
    C22 C17 C18 C19 . . . . 1.1(7) ?
    S1 C17 C18 C19 . . . . 179.6(4) ?
    C17 C18 C19 C20 . . . . -0.8(8) ?
    C18 C19 C20 C21 . . . . 0.1(9) ?
    C19 C20 C21 C22 . . . . 0.3(9) ?
    C20 C21 C22 C17 . . . . 0.0(8) ?
    C18 C17 C22 C21 . . . . -0.7(7) ?
    S1 C17 C22 C21 . . . . -179.3(4) ?
    C8 C7 C23 O5 . . . . -146.1(4) ?
    C6 C7 C23 O5 . . . . 42.6(6) ?
    C8 C7 C23 C24 . . . . 39.2(6) ?
    C6 C7 C23 C24 . . . . -132.1(4) ?
    O5 C23 C24 Br1 . . . . -25.8(6) ?
    C7 C23 C24 Br1 . . . . 148.9(3) ?
    C7 C8 N1 C1 . . . . -1.6(4) ?
    C9 C8 N1 C1 . . . . 175.4(3) ?
    C7 C8 N1 S1 . . . . -158.3(3) ?
    C9 C8 N1 S1 . . . . 18.7(5) ?
    C6 C1 N1 C8 . . . . 0.2(4) ?
    C2 C1 N1 C8 . . . . 179.7(4) ?
    C6 C1 N1 S1 . . . . 157.9(2) ?
    C2 C1 N1 S1 . . . . -22.6(6) ?
    C15 C16 N2 O4 . . . . 19.0(8) ?
    C11 C16 N2 O4 . . . . -162.0(7) ?
    C15 C16 N2 O3 . . . . -154.8(5) ?
    C11 C16 N2 O3 . . . . 24.3(7) ?
    C8 N1 S1 O2 . . . . -32.0(3) ?
    C1 N1 S1 O2 . . . . 174.2(3) ?
    C8 N1 S1 O1 . . . . -160.9(3) ?
    C1 N1 S1 O1 . . . . 45.2(3) ?
    C8 N1 S1 C17 . . . . 83.8(3) ?
    C1 N1 S1 C17 . . . . -70.1(3) ?
    C18 C17 S1 O2 . . . . 22.6(4) ?
    C22 C17 S1 O2 . . . . -158.8(3) ?
    C18 C17 S1 O1 . . . . 156.7(4) ?
    C22 C17 S1 O1 . . . . -24.7(4) ?
    C18 C17 S1 N1 . . . . -91.0(4) ?
    C22 C17 S1 N1 . . . . 87.6(4) ?
loop_
    _geom_hbond_atom_site_label_D
    _geom_hbond_atom_site_label_H
    _geom_hbond_atom_site_label_A
    _geom_hbond_site_symmetry_A
    _geom_hbond_distance_DH
    _geom_hbond_distance_HA
    _geom_hbond_distance_DA
    _geom_hbond_angle_DHA
    _geom_hbond_publ_flag
    C2 H2 O5 2_464 0.93 2.38 3.147(5) 139.4 y
    C2 H2 O1 . 0.93 2.38 2.957(6) 120.2 n
    C9 H9 O2 . 0.93 2.47 2.827(5) 103.0 n
    C10 H10 O3 . 0.93 2.37 2.730(5) 102.8 n
_iucr_refine_instructions_details
;
TITL VS1102 in Pn
CELL  0.71073  10.1823   8.0932  13.8111   90.000  102.749   90.000
ZERR     2.00   0.0007   0.0006   0.0012    0.000    0.002    0.000
LATT  -1
SYMM  1/2 + X, - Y, 1/2 + Z
SFAC  C    H    N    O    S    BR
UNIT  48   34   4    10   2    2
MERG   2
FMAP   2
ACTA
BOND $H
CONF
EQIV $1 1/2+X, 2-Y, 1/2+Z
EQIV $2 -1/2+X, 1-Y, -1/2+Z
EQIV $3 1/2+X, 2-Y, -1/2+Z
HTAB C24 O1_$1
HTAB C2 O5_$2
HTAB C24 O4_$3
HTAB C2 O1
HTAB C9 O2
HTAB C10 O3
PLAN   25
L.S.   4
WGHT    0.062100    0.341200
FVAR       0.15766
C1    1    0.080540    0.394986    0.385711    11.00000    0.04117    0.03378 =
         0.03466    0.00555    0.01305    0.00326
C2    1    0.059430    0.528410    0.319248    11.00000    0.06772    0.04634 =
         0.04086    0.01143    0.01192    0.00938
AFIX  43
H2    2   -0.015670    0.532939    0.266892    11.00000   -1.20000
AFIX   0
C3    1    0.153457    0.651210    0.334491    11.00000    0.07799    0.03534 =
         0.06254    0.01473    0.03539    0.00530
AFIX  43
H3    2    0.141872    0.741066    0.291468    11.00000   -1.20000
AFIX   0
C4    1    0.264332    0.646054    0.411238    11.00000    0.07195    0.03066 =
         0.06380   -0.00040    0.04024   -0.00457
AFIX  43
H4    2    0.326435    0.731917    0.418432    11.00000   -1.20000
AFIX   0
C5    1    0.286738    0.517063    0.478349    11.00000    0.04764    0.03864 =
         0.05027   -0.00328    0.02286    0.00000
AFIX  43
H5    2    0.361697    0.515602    0.530896    11.00000   -1.20000
AFIX   0
C6    1    0.192643    0.388995    0.464332    11.00000    0.03877    0.02504 =
         0.03743   -0.00309    0.01544    0.00166
C7    1    0.186186    0.235586    0.515710    11.00000    0.03793    0.02414 =
         0.03138   -0.00175    0.01035    0.00093
C8    1    0.069903    0.154916    0.471095    11.00000    0.03860    0.02806 =
         0.03371   -0.00669    0.00942    0.00022
C9    1    0.018383    0.003391    0.503898    11.00000    0.03753    0.02810 =
         0.03868   -0.00133    0.00530   -0.00175
AFIX  43
H9    2   -0.018528   -0.076451    0.457385    11.00000   -1.20000
AFIX   0
C10   1    0.022953   -0.023648    0.599688    11.00000    0.03639    0.02328 =
         0.04333   -0.00478    0.01075    0.00051
AFIX  43
H10   2    0.049876    0.063804    0.643226    11.00000   -1.20000
AFIX   0
C11   1   -0.011021   -0.180289    0.642445    11.00000    0.02873    0.03325 =
         0.03774    0.00151    0.00899   -0.00338
C12   1    0.018365   -0.328814    0.602438    11.00000    0.03580    0.03263 =
         0.04357   -0.00534    0.01364    0.00059
AFIX  43
H12   2    0.055663   -0.327617    0.546745    11.00000   -1.20000
AFIX   0
C13   1   -0.005839   -0.477612    0.642415    11.00000    0.04972    0.02929 =
         0.05713   -0.00531    0.01746    0.00205
AFIX  43
H13   2    0.015168   -0.575329    0.613782    11.00000   -1.20000
AFIX   0
C14   1   -0.061235   -0.483246    0.724962    11.00000    0.05663    0.03135 =
         0.05876    0.00984    0.01640   -0.00471
AFIX  43
H14   2   -0.077158   -0.584380    0.752221    11.00000   -1.20000
AFIX   0
C15   1   -0.092424   -0.339893    0.766235    11.00000    0.05210    0.04338 =
         0.04913    0.00848    0.02393    0.00015
AFIX  43
H15   2   -0.130748   -0.342684    0.821418    11.00000   -1.20000
AFIX   0
C16   1   -0.067118   -0.190971    0.726125    11.00000    0.04489    0.03074 =
         0.04375   -0.00517    0.01434    0.00130
C17   1   -0.237945    0.368001    0.408064    11.00000    0.03173    0.04989 =
         0.05736   -0.00755    0.00009   -0.00100
C18   1   -0.282432    0.302950    0.487383    11.00000    0.05158    0.06943 =
         0.06941   -0.01181    0.01493    0.00149
AFIX  43
H18   2   -0.271924    0.190785    0.501624    11.00000   -1.20000
AFIX   0
C19   1   -0.342411    0.403518    0.545645    11.00000    0.05943    0.10177 =
         0.10512   -0.03582    0.03196   -0.00826
AFIX  43
H19   2   -0.373537    0.359997    0.598744    11.00000   -1.20000
AFIX   0
C20   1   -0.355183    0.566232    0.524294    11.00000    0.04216    0.10122 =
         0.12332   -0.04868    0.02134    0.00241
AFIX  43
H20   2   -0.395481    0.634357    0.563574    11.00000   -1.20000
AFIX   0
C21   1   -0.310608    0.634124    0.446535    11.00000    0.05583    0.06445 =
         0.12807   -0.03292    0.00133    0.00976
AFIX  43
H21   2   -0.320544    0.746822    0.433875    11.00000   -1.20000
AFIX   0
C22   1   -0.251061    0.535552    0.387064    11.00000    0.04529    0.05517 =
         0.09246   -0.00880    0.00437    0.00787
AFIX  43
H22   2   -0.220387    0.580312    0.334090    11.00000   -1.20000
AFIX   0
C23   1    0.299474    0.176460    0.593898    11.00000    0.04524    0.03019 =
         0.03544   -0.00323    0.00182   -0.00023
C24   1    0.343764   -0.000500    0.588919    11.00000    0.05740    0.03912 =
         0.05556    0.00096   -0.00919    0.00655
AFIX  23
H24A  2    0.322615   -0.036607    0.520257    11.00000   -1.20000
H24B  2    0.293650   -0.069561    0.625446    11.00000   -1.20000
AFIX   0
N1    3    0.004504    0.250253    0.389557    11.00000    0.03798    0.03222 =
         0.03507    0.00709    0.00496    0.00385
N2    3   -0.103595   -0.042817    0.774144    11.00000    0.08999    0.03922 =
         0.06026   -0.00055    0.03845    0.01115
O1    4   -0.173413    0.311979    0.239891    11.00000    0.07191    0.07314 =
         0.04168    0.00610   -0.00757    0.01085
O2    4   -0.201311    0.074478    0.344874    11.00000    0.05323    0.05035 =
         0.06840   -0.01241   -0.00504   -0.00681
O3    4   -0.128000    0.083077    0.728003    11.00000    0.16049    0.04732 =
         0.12713    0.00766    0.09723    0.02460
O4    4   -0.119424   -0.053708    0.856569    11.00000    0.38082    0.08076 =
         0.09476    0.00340    0.14884    0.04863
O5    4    0.359860    0.270147    0.654871    11.00000    0.09028    0.05150 =
         0.08423   -0.02773   -0.03703    0.01220
S1    5   -0.161382    0.240185    0.335284    11.00000    0.04215    0.04689 =
         0.04392   -0.00568   -0.00458    0.00237
BR1   6    0.531692   -0.029672    0.642101    11.00000    0.05379    0.06472 =
         0.15802   -0.00322    0.01830    0.01431
HKLF 4
REM  VS1102 in Pn
REM R1 =  0.0436 for   3368 Fo > 4sig(Fo)  and  0.0649 for all   4323 data
REM    298 parameters refined using      2 restraints
END
WGHT      0.0592      0.4009
REM Highest difference peak  0.853,  deepest hole -0.432,  1-sigma level  0.060
Q1    1   0.5083  0.0200  0.5548  11.00000  0.05    0.85
Q2    1   0.5653  0.0269  0.7355  11.00000  0.05    0.39
Q3    1  -0.0244  0.0745  0.7842  11.00000  0.05    0.38
Q4    1  -0.1391 -0.2278  0.4168  11.00000  0.05    0.35
Q5    1  -0.0482 -0.0036  0.8523  11.00000  0.05    0.26
Q6    1   0.5163 -0.1400  0.6284  11.00000  0.05    0.26
Q7    1  -0.2039 -0.0537  0.8059  11.00000  0.05    0.24
Q8    1   0.0338  0.0007  0.5625  11.00000  0.05    0.23
Q9    1   0.0407  0.0123  0.6272  11.00000  0.05    0.22
Q10   1  -0.1459  0.1346  0.3451  11.00000  0.05    0.22
Q11   1   0.2166  0.3377  0.5024  11.00000  0.05    0.22
Q12   1   0.0592 -0.2550  0.6558  11.00000  0.05    0.20
Q13   1   0.0330  0.2503  0.4418  11.00000  0.05    0.19
Q14   1  -0.1646 -0.0037  0.7393  11.00000  0.05    0.18
Q15   1  -0.1634  0.3481  0.3319  11.00000  0.05    0.18
Q16   1  -0.1923  0.1018  0.3979  11.00000  0.05    0.18
Q17   1  -0.1593 -0.0124  0.4416  11.00000  0.05    0.18
Q18   1   0.4368  0.0378  0.6130  11.00000  0.05    0.17
Q19   1   0.1074  0.2157  0.5113  11.00000  0.05    0.17
Q20   1  -0.1355 -0.7054  0.7474  11.00000  0.05    0.17
Q21   1   0.0430  0.0301  0.7004  11.00000  0.05    0.17
Q22   1  -0.0240 -0.4057  0.7530  11.00000  0.05    0.17
Q23   1   0.3278  0.0834  0.5966  11.00000  0.05    0.17
Q24   1  -0.1736  0.0294  0.3666  11.00000  0.05    0.16
Q25   1   0.0444 -0.5217  0.7708  11.00000  0.05    0.16
;
