# Supplementary material for: (E)-2-Bromo-1-[2-(2-nitro­styr­yl)-1-phenyl­sulfonyl-1H-indol-3-yl]ethanone
Source: Acta Crystallogr Sect E Struct Rep Online. 2014 Jan 15;70(Pt 2):o149. doi: 10.1107/S1600536814000488 (PMC3998311; doi:10.1107/S1600536814000488)
Supplement: Supplementary file 2 [file e-70-0o149-Isup2.hkl]

#
# h,k,l, Fc-squared, Fo-squared, sigma(Fo-squared) and status flag
#
data_I
_shelx_title ' VS1102 in Pn'
_shelx_refln_list_code          4
_shelx_F_calc_maximum      200.22
_exptl_crystal_F_000       532.00
_reflns_d_resolution_high  0.8018
 
loop_
 _symmetry_equiv_pos_as_xyz
 'x, y, z'
 'x+1/2, -y, z+1/2'
 
_cell_length_a    10.1823
_cell_length_b     8.0932
_cell_length_c    13.8111
_cell_angle_alpha  90.000
_cell_angle_beta  102.749
_cell_angle_gamma  90.000
 
_shelx_F_squared_multiplier     1.000
 
loop_
 _refln_index_h
 _refln_index_k
 _refln_index_l
 _refln_F_squared_calc
 _refln_F_squared_meas
 _refln_F_squared_sigma
 _refln_observed_status
   3   0 -17       74.94       39.02     19.31 o
   4   1 -17        1.97       10.86     18.51 o
   0   0 -16      135.85      109.42     19.31 o
   2   0 -16       25.77       10.46     16.49 o
   4   0 -16        0.36        4.98     11.65 o
   6   0 -16       15.13        6.48     12.88 o
  -1   1 -16        9.36        4.12     10.23 o
   0   1 -16        3.18      -10.24     10.24 o
   1   1 -16        8.84        1.51     11.23 o
   2   1 -16       16.34       -8.38      8.88 o
   3   1 -16        3.04       -1.35      7.64 o
   4   1 -16       48.66       38.00      8.42 o
   5   1 -16       25.62       15.87      8.52 o
   6   1 -16       11.77       -6.28      9.35 o
   7   1 -16        1.48       -6.03     18.91 o
   0   2 -16       15.97       20.93     11.23 o
   1   2 -16       12.85       14.48     11.66 o
   2   2 -16       10.92       -6.35      9.20 o
   3   2 -16        3.65       -3.75      9.57 o
   4   2 -16        2.71       -2.86      7.91 o
   5   2 -16        6.52       -2.07      8.26 o
   6   2 -16       16.00        9.45      9.78 o
   1   3 -16        6.67        5.10     11.78 o
   2   3 -16        0.78       -4.74      9.68 o
   3   3 -16        7.98       -6.35      9.74 o
   4   3 -16       28.33       27.72      8.75 o
   5   3 -16       28.70       18.36     13.93 o
  -3   0 -15        7.10       -3.22     12.87 o
  -1   0 -15       71.74       57.93     14.88 o
   1   0 -15       77.56       67.18     16.90 o
   3   0 -15        5.39       -1.88     10.66 o
   5   0 -15       43.92       67.45     12.80 o
   7   0 -15        3.88       -8.20      9.53 o
  -3   1 -15        7.20        1.81      9.05 o
  -2   1 -15        8.20       11.55      9.66 o
  -1   1 -15        3.97       -2.86      9.53 o
   0   1 -15       46.24       43.93     10.80 o
   1   1 -15       17.24       16.45      8.18 o
   2   1 -15       33.80       35.68      7.63 o
   3   1 -15       36.84       35.55      7.48 o
   4   1 -15       25.66       24.73      8.13 o
   5   1 -15        2.10       -1.36      7.73 o
   6   1 -15       10.82        3.91      8.84 o
   7   1 -15       18.83       13.93      7.65 o
   8   1 -15       16.02        3.64      8.61 o
  -2   2 -15        2.35       -9.91      9.91 o
  -1   2 -15       26.88       21.21     15.89 o
   0   2 -15       21.95       11.47      9.96 o
   1   2 -15        7.81       14.33      8.43 o
   2   2 -15        5.39        4.39      7.28 o
   3   2 -15        0.14       -7.58      7.58 o
   4   2 -15       42.62       32.51      8.20 o
   5   2 -15       41.35       40.89      8.53 o
   6   2 -15        3.86        2.56      8.37 o
   7   2 -15        7.34        0.80      8.10 o
   8   2 -15        1.32      -18.91     18.91 o
  -2   3 -15        9.51        0.56      9.79 o
  -1   3 -15       17.28        9.61     10.66 o
   0   3 -15       16.40       15.86     10.66 o
   1   3 -15        0.54       -3.86      7.74 o
   2   3 -15       11.48        0.13      8.82 o
   3   3 -15        0.67       -0.29      7.89 o
   4   3 -15       17.12       11.93      8.38 o
   5   3 -15       27.75       14.34      8.97 o
   6   3 -15        7.46       -4.42      8.60 o
   7   3 -15       11.65        8.57     13.36 o
   0   4 -15       15.18        3.66     11.80 o
   1   4 -15        2.22        5.73      9.31 o
   2   4 -15        0.84        0.02      9.67 o
   3   4 -15        0.18       -8.50      9.82 o
   4   4 -15       11.36       -2.49      8.84 o
   5   4 -15       22.55        2.01      9.34 o
   6   4 -15        9.39      -18.51     18.51 o
  -4   0 -14       30.03       23.33     11.67 o
  -2   0 -14        5.23        6.44     11.26 o
   0   0 -14       39.74       47.47     14.08 o
   2   0 -14      169.86      174.43     23.94 o
   4   0 -14       89.66       75.96     13.48 o
   6   0 -14       11.07       -8.50      8.50 o
   8   0 -14       13.14       11.56      9.02 o
  -4   1 -14        9.36        6.35      8.01 o
  -3   1 -14       23.48       16.25      8.52 o
  -2   1 -14        1.53        2.09      8.80 o
  -1   1 -14      201.90      200.24     16.09 o
   0   1 -14       62.53       71.09     10.08 o
   1   1 -14       25.17       31.77      6.62 o
   2   1 -14       11.84        4.87      6.58 o
   3   1 -14        7.69        0.00      6.88 o
   4   1 -14        4.05       -3.03      7.34 o
   5   1 -14       12.25        3.86      7.58 o
   6   1 -14        9.74        0.61      6.71 o
   7   1 -14       18.90       16.85      7.02 o
   8   1 -14        8.08        1.54      7.14 o
   9   1 -14        4.44       -7.28      7.28 o
  -4   2 -14        4.39        3.67     12.67 o
  -3   2 -14       18.92       14.15      8.59 o
  -2   2 -14       27.16       32.00      9.53 o
  -1   2 -14       17.11       15.78      9.09 o
   0   2 -14       24.54       31.59      7.80 o
   1   2 -14       23.31       20.16      6.73 o
   2   2 -14       33.16       30.57      7.13 o
   3   2 -14       11.86        6.61      7.29 o
   4   2 -14       37.94       41.40      7.95 o
   5   2 -14        2.57       -7.27      7.27 o
   6   2 -14       35.71       22.89      7.26 o
   7   2 -14        5.46        0.27      8.15 o
   8   2 -14        3.36       -7.67      7.67 o
   9   2 -14       26.46       35.00     19.31 o
  -3   3 -14       15.01       14.37      9.45 o
  -2   3 -14        8.75        7.72      9.37 o
  -1   3 -14       38.61       40.99     10.80 o
   0   3 -14        2.71       -4.66      7.81 o
   1   3 -14       27.90       16.94      8.50 o
   2   3 -14        1.34       -7.02      7.02 o
   3   3 -14       24.10       18.13      7.10 o
   4   3 -14       34.89       34.66     10.00 o
   5   3 -14       83.53       77.27      7.92 o
   6   3 -14       12.01        9.75      8.11 o
   7   3 -14       21.02       21.42      7.48 o
   8   3 -14       25.64       22.32      8.46 o
  -2   4 -14       20.45       38.03     10.80 o
  -1   4 -14       64.45       53.70     13.88 o
   0   4 -14       14.02        2.17      8.28 o
   1   4 -14        0.60       -1.53      8.74 o
   2   4 -14       22.36       20.72      8.52 o
   3   4 -14       37.12       21.81      8.33 o
   4   4 -14       51.90       39.41      8.80 o
   5   4 -14       21.65       21.47      8.25 o
   6   4 -14       10.13       -7.81      7.81 o
   7   4 -14        5.24       -2.89      7.79 o
  -1   5 -14        8.55        1.21     11.09 o
   0   5 -14        7.60       -1.21     11.66 o
   1   5 -14       20.23       10.19      9.75 o
   2   5 -14       15.71       15.14      9.73 o
   3   5 -14       11.66       22.73     11.24 o
   4   5 -14        4.09        0.48      9.14 o
   5   5 -14        4.65       -3.31      7.75 o
   6   5 -14        0.10       -4.02     18.91 o
  -5   0 -13       51.03       34.60     10.06 o
  -3   0 -13       22.38       13.68     11.26 o
  -1   0 -13      240.89      280.79     27.36 o
   1   0 -13       45.02       44.39      9.24 o
   3   0 -13      125.78      135.56     12.66 o
   5   0 -13       98.37       91.40      9.90 o
   7   0 -13      195.92      223.13     15.06 o
   9   0 -13        6.58       -1.23     10.30 o
  -5   1 -13        5.22        1.14      6.76 o
  -4   1 -13       24.17       24.41      7.50 o
  -3   1 -13       40.05       28.88     12.27 o
  -2   1 -13      109.31      128.14     11.38 o
  -1   1 -13       13.37        7.35      8.03 o
   0   1 -13       22.16       12.14      5.62 o
   1   1 -13       46.43       47.90      6.37 o
   2   1 -13       60.44       50.27      6.93 o
   3   1 -13       17.40       16.44      6.38 o
   4   1 -13      112.74      125.63      9.30 o
   5   1 -13       11.67        7.14      6.65 o
   6   1 -13       36.18       27.36      6.76 o
   7   1 -13        6.82        9.11      6.80 o
   8   1 -13       22.28       16.49      6.93 o
   9   1 -13        4.82       -7.45      7.45 o
  10   1 -13       13.26       -1.32     13.49 o
  -5   2 -13       11.00       -3.62     11.26 o
  -4   2 -13       11.95       -2.17      6.93 o
  -3   2 -13        3.94       -7.03      7.90 o
  -2   2 -13        4.41       12.56      8.36 o
  -1   2 -13       88.23       77.22      7.87 o
   0   2 -13       33.66       21.09      5.97 o
   1   2 -13       50.24       58.25      6.96 o
   2   2 -13       76.12       78.04      9.23 o
   3   2 -13       94.11       89.09      8.88 o
   4   2 -13       38.35       38.74      7.43 o
   5   2 -13      127.15      134.62      9.17 o
   6   2 -13       19.37       12.86      7.27 o
   7   2 -13       12.23        9.32      6.59 o
   8   2 -13        2.99       -6.11      6.11 o
   9   2 -13       57.56       50.02      7.91 o
  -4   3 -13        7.01        4.32      8.10 o
  -3   3 -13      114.90       93.30     10.88 o
  -2   3 -13       55.84       44.92      9.66 o
  -1   3 -13      150.02      153.35     10.83 o
   0   3 -13       20.59       26.96      7.96 o
   1   3 -13       41.33       46.24      7.00 o
   2   3 -13       24.28        8.08      6.82 o
   3   3 -13       28.53       25.06      7.64 o
   4   3 -13       46.10       32.33      6.81 o
   5   3 -13       21.03       19.39      7.77 o
   6   3 -13        6.45       -3.10      6.90 o
   7   3 -13        7.78        9.20      7.20 o
   8   3 -13       14.28        1.02      8.11 o
   9   3 -13        3.17       -1.74      6.94 o
  -4   4 -13       24.56       14.68      8.63 o
  -3   4 -13       26.07       44.82      9.74 o
  -2   4 -13        6.87        0.45      9.37 o
  -1   4 -13        7.09       -4.63      7.71 o
   0   4 -13       59.74       32.18      8.26 o
   1   4 -13       80.93       64.62      9.20 o
   2   4 -13       38.77       35.05      7.48 o
   3   4 -13        2.50       -3.14      7.22 o
   4   4 -13        9.01       -6.62      6.67 o
   5   4 -13        6.65       -0.05      7.40 o
   6   4 -13       34.31       23.77      8.21 o
   7   4 -13        6.21       -8.07      8.07 o
   8   4 -13        0.01       -4.19      8.99 o
  -2   5 -13       54.11       69.48     14.48 o
  -1   5 -13        5.62       -1.77     10.02 o
   0   5 -13       31.67       11.48      8.66 o
   1   5 -13       18.28       12.47      8.98 o
   2   5 -13       12.70       16.72      8.96 o
   3   5 -13       22.41       20.06      8.42 o
   4   5 -13       40.41       37.22      8.16 o
   5   5 -13       11.07        7.89      7.87 o
   6   5 -13       39.30       17.48      7.46 o
   7   5 -13       25.25       -3.85      8.81 o
   0   6 -13        1.32       -7.02      9.52 o
   1   6 -13        6.68        1.34      9.55 o
   2   6 -13       15.46       -1.22      9.72 o
   3   6 -13       37.51       31.62     10.51 o
   4   6 -13       13.24       13.32      9.45 o
   5   6 -13       53.81       34.00     10.48 o
  -4   0 -12       37.38       37.81     10.06 o
  -2   0 -12      430.20      403.89     32.99 o
   0   0 -12      262.84      286.81     19.20 o
   2   0 -12      294.54      312.52     18.90 o
   4   0 -12      474.87      542.64     31.29 o
   6   0 -12      118.86      104.60     10.57 o
   8   0 -12       37.55       22.30      8.87 o
  10   0 -12        1.57       -9.27      9.27 o
  -6   1 -12       16.77       14.48      9.25 o
  -5   1 -12       28.69       27.19      6.57 o
  -4   1 -12       11.00        7.47     11.26 o
  -3   1 -12       13.71       19.78      7.22 o
  -2   1 -12       27.44       29.09      7.44 o
  -1   1 -12      194.07      207.60     10.40 o
   0   1 -12      111.45       95.01      6.90 o
   1   1 -12       75.77       70.13      6.41 o
   2   1 -12       76.65       81.55      7.08 o
   3   1 -12      172.75      182.49      9.85 o
   4   1 -12        8.26       -5.81      5.81 o
   5   1 -12       11.13        7.23      4.60 o
   6   1 -12        9.99       11.21      5.02 o
   7   1 -12        7.61        3.94      6.07 o
   8   1 -12        2.08       -2.66      6.32 o
   9   1 -12       27.11       20.90      6.23 o
  10   1 -12        3.10       -8.16      8.16 o
  -6   2 -12       17.77       17.30     10.46 o
  -5   2 -12        6.64       -6.02      6.02 o
  -4   2 -12       40.57       61.01      8.01 o
  -3   2 -12       10.75       13.46      7.33 o
  -2   2 -12      221.72      231.45     13.53 o
  -1   2 -12       60.43       54.93      5.97 o
   0   2 -12       93.04      102.13      7.17 o
   1   2 -12       24.85       18.81      5.83 o
   2   2 -12       31.66       33.75      6.26 o
   3   2 -12       42.05       39.22      6.25 o
   4   2 -12       13.50        5.25      4.91 o
   5   2 -12       46.96       41.88      6.19 o
   6   2 -12       13.22       16.62      6.01 o
   7   2 -12        6.61        2.37      5.73 o
   8   2 -12        3.10        0.82      6.85 o
   9   2 -12        4.56       -3.36      6.76 o
  10   2 -12       17.48       29.65      8.23 o
  -5   3 -12       16.07       20.52     12.87 o
  -4   3 -12       19.69       28.60      7.72 o
  -3   3 -12       32.68       43.21      8.69 o
  -2   3 -12       69.64       57.02      9.37 o
  -1   3 -12       16.83       27.65      6.80 o
   0   3 -12      100.08      102.02      7.61 o
   1   3 -12       42.53       36.03      6.42 o
   2   3 -12      147.06      134.42      8.67 o
   3   3 -12      121.42      122.27      8.54 o
   4   3 -12        5.32       -3.08      5.72 o
   5   3 -12      101.43      101.80      7.89 o
   6   3 -12        1.60       -4.96      6.83 o
   7   3 -12       30.60       39.70      7.25 o
   8   3 -12       54.34       50.81      7.01 o
   9   3 -12       64.94       46.40      7.84 o
  10   3 -12        8.17       -7.64     17.30 o
  -5   4 -12        0.35        5.63     12.47 o
  -4   4 -12       21.57       18.55      8.02 o
  -3   4 -12       17.62        7.42      8.41 o
  -2   4 -12       55.08       42.32      9.62 o
  -1   4 -12      103.64      104.67      9.59 o
   0   4 -12       59.71       60.17      8.75 o
   1   4 -12       73.10       77.36      7.94 o
   2   4 -12        9.40        0.40      6.84 o
   3   4 -12       75.38       77.63      8.48 o
   4   4 -12      124.38      126.80      8.25 o
   5   4 -12        1.07       -0.40      6.18 o
   6   4 -12      132.44      132.88      9.37 o
   7   4 -12      130.14      144.10      9.95 o
   8   4 -12       69.66       59.28      8.08 o
   9   4 -12        4.73        5.41      8.40 o
  -4   5 -12        5.45        2.54      8.56 o
  -3   5 -12       82.40       76.94     10.82 o
  -2   5 -12       46.57       57.68     10.64 o
  -1   5 -12       10.05        1.63      8.02 o
   0   5 -12        9.93        0.51      7.28 o
   1   5 -12        6.85       14.90      7.81 o
   2   5 -12       10.30        0.10      7.21 o
   3   5 -12       17.76       22.93      7.86 o
   4   5 -12        7.47       -2.66      7.22 o
   5   5 -12       10.62        4.68      7.05 o
   6   5 -12       14.88       -2.00      7.19 o
   7   5 -12        8.09       -1.40      7.80 o
   8   5 -12        8.52       -0.02      7.81 o
  -2   6 -12       27.09       34.30     11.28 o
  -1   6 -12       20.23       19.72      8.97 o
   0   6 -12        3.18       -8.66      8.66 o
   1   6 -12        0.34        2.90      8.29 o
   2   6 -12        2.74        2.76      9.32 o
   3   6 -12        8.33        8.88      7.73 o
   4   6 -12       16.44       14.08      7.29 o
   5   6 -12        9.60        4.69      8.07 o
   6   6 -12        8.50       -4.39      7.76 o
   0   7 -12        1.78      -11.67     16.49 o
   1   7 -12        5.30        5.77     10.22 o
   2   7 -12       11.72       17.80     14.06 o
   3   7 -12       31.43       16.95     10.56 o
   4   7 -12       12.20       -8.85     18.91 o
  -5   0 -11      268.67      278.38     24.14 o
  -3   0 -11      106.58      106.61     12.07 o
  -1   0 -11      417.49      472.46     21.60 o
   1   0 -11        7.27        5.85      6.81 o
   3   0 -11      337.72      319.22     19.77 o
   5   0 -11       22.30       34.84      8.85 o
   7   0 -11      115.74      113.93     11.93 o
   9   0 -11      174.89      164.50     13.19 o
  11   0 -11       59.86       71.04     14.79 o
  -6   1 -11       54.72       41.84      9.65 o
  -5   1 -11        8.39        3.62      5.41 o
  -4   1 -11        8.49        1.60      5.67 o
  -3   1 -11       49.05       47.63      7.22 o
  -2   1 -11      284.03      277.61     12.30 o
  -1   1 -11       61.26       88.42      5.45 o
   0   1 -11       61.23       60.72      4.86 o
   1   1 -11       64.21       66.46      5.97 o
   2   1 -11      274.04      275.23     12.82 o
   3   1 -11      172.60      219.09     11.02 o
   4   1 -11      147.78      144.54      7.87 o
   5   1 -11       22.44       20.65      5.17 o
   6   1 -11      113.69      120.08      7.30 o
   7   1 -11       45.64       47.31      6.21 o
   8   1 -11       41.42       41.90      6.46 o
   9   1 -11       21.68       10.79      6.05 o
  10   1 -11       13.34        4.80      6.91 o
  11   1 -11       13.66        2.19      8.24 o
  -7   2 -11       31.47       33.79     10.46 o
  -6   2 -11        8.96       -8.85      9.25 o
  -5   2 -11       25.49       28.27     12.27 o
  -4   2 -11        2.82       -5.88      5.88 o
  -3   2 -11      394.55      451.33     25.73 o
  -2   2 -11        0.99        5.80      5.16 o
  -1   2 -11       19.94       31.77      4.86 o
   0   2 -11       91.77      116.17      6.35 o
   1   2 -11      148.62      156.27      8.30 o
   2   2 -11       86.63       81.44      6.83 o
   3   2 -11      344.02      383.76     15.63 o
   4   2 -11       30.22       23.49      5.91 o
   5   2 -11       22.38        6.94      5.05 o
   6   2 -11       78.71       89.09      6.50 o
   7   2 -11      141.69      141.61      8.09 o
   8   2 -11       27.49       37.29      5.71 o
   9   2 -11       40.44       41.29      6.79 o
  10   2 -11        0.90       -6.12      7.24 o
  11   2 -11       24.14       33.79     17.30 o
  -6   3 -11       14.22       -4.02     11.26 o
  -5   3 -11        6.89        1.49      5.48 o
  -4   3 -11       59.01       67.23     12.47 o
  -3   3 -11       27.22       26.77     10.26 o
  -2   3 -11       56.99       55.65      6.95 o
  -1   3 -11      182.93      184.88      9.34 o
   0   3 -11      152.34      134.92      8.23 o
   1   3 -11      500.78      549.46     22.02 o
   2   3 -11        9.05       10.29      5.92 o
   3   3 -11      249.82      290.43     13.17 o
   4   3 -11       80.38       89.68      6.87 o
   5   3 -11       44.41       50.97      6.41 o
   6   3 -11       22.05       20.80      6.74 o
   7   3 -11       10.47       10.99      6.14 o
   8   3 -11       57.62       51.72      7.03 o
   9   3 -11       86.09       87.49      8.01 o
  10   3 -11        0.42       -2.53      8.08 o
  -6   4 -11        1.10       18.51     13.28 o
  -5   4 -11       48.43       89.71     15.69 o
  -4   4 -11        8.83        9.94     13.68 o
  -3   4 -11       36.39       36.04      8.12 o
  -2   4 -11       61.53       66.43      7.94 o
  -1   4 -11      154.67      173.34     11.38 o
   0   4 -11       54.75       50.45      6.46 o
   1   4 -11       42.82       36.61      6.69 o
   2   4 -11       86.72       74.66      7.44 o
   3   4 -11      202.70      186.26      9.51 o
   4   4 -11      105.03       92.64      7.16 o
   5   4 -11      142.37      144.39      8.99 o
   6   4 -11       42.98       41.17      7.48 o
   7   4 -11      127.34      116.76      8.96 o
   8   4 -11       13.78        5.59      6.34 o
   9   4 -11       26.97        8.61      8.10 o
  -5   5 -11        2.04        8.05     14.08 o
  -4   5 -11       15.79       25.62      8.63 o
  -3   5 -11       41.64       37.29      9.27 o
  -2   5 -11       20.45       10.33      7.47 o
  -1   5 -11        4.05       -2.11      7.43 o
   0   5 -11       91.41      109.31      9.98 o
   1   5 -11       24.78       18.41      6.82 o
   2   5 -11       84.18       67.93      8.08 o
   3   5 -11        8.09        2.75      5.68 o
   4   5 -11       38.65       34.04      6.47 o
   5   5 -11        3.92       -6.34      6.34 o
   6   5 -11       22.67       14.37      7.42 o
   7   5 -11        9.99        5.17      7.80 o
   8   5 -11       32.84       11.63      8.21 o
   9   5 -11       14.46      -11.26     16.90 o
  -3   6 -11       57.90       54.83     10.92 o
  -2   6 -11       15.37       13.87      8.20 o
  -1   6 -11       37.16       34.50      9.11 o
   0   6 -11        0.59       -4.24      8.26 o
   1   6 -11       26.70       18.33      9.05 o
   2   6 -11        0.56       -5.24      7.29 o
   3   6 -11       46.34       36.19      7.42 o
   4   6 -11       43.94       36.93      7.63 o
   5   6 -11       27.01       26.81      7.38 o
   6   6 -11        3.39       -1.46      7.39 o
   7   6 -11       34.14       23.93      8.08 o
  -1   7 -11       10.08       12.89      8.55 o
   0   7 -11        0.41        2.93     15.90 o
   1   7 -11        9.21        6.40      9.48 o
   2   7 -11        1.83       16.08      9.68 o
   3   7 -11        8.38        8.52      8.73 o
   4   7 -11       33.95       46.89      8.22 o
   5   7 -11        7.48       -9.81      9.81 o
  -6   0 -10      110.74       83.68      9.25 o
  -4   0 -10       51.60       49.48      8.85 o
  -2   0 -10      158.98      133.33      7.74 o
   0   0 -10      320.85      340.72     15.79 o
   2   0 -10      145.93      143.64     11.37 o
   4   0 -10      389.19      366.86     16.88 o
   6   0 -10      410.57      440.71     22.25 o
   8   0 -10       33.63       41.54      8.39 o
  10   0 -10      142.94      171.04     20.32 o
  -7   1 -10       73.76       68.39      9.65 o
  -6   1 -10       18.94        6.76      4.32 o
  -5   1 -10      123.93      123.87      9.24 o
  -4   1 -10       21.70       30.61      5.60 o
  -3   1 -10      428.25      436.98     17.34 o
  -2   1 -10       15.10       25.90      3.18 o
  -1   1 -10      203.85      217.19      8.00 o
   0   1 -10       20.33       29.03      4.01 o
   1   1 -10      211.92      252.58     11.46 o
   2   1 -10       12.25       14.45      4.72 o
   3   1 -10      311.98      316.28     12.66 o
   4   1 -10      261.85      268.07      9.89 o
   5   1 -10      242.18      253.42     10.37 o
   6   1 -10      164.54      169.65      6.75 o
   7   1 -10        8.58        5.23      5.04 o
   8   1 -10        0.92       -3.25      5.33 o
   9   1 -10       20.39       10.60      6.12 o
  10   1 -10       22.39       14.45      6.94 o
  11   1 -10       25.86       21.13      9.28 o
  -7   2 -10        4.44       -6.03      8.85 o
  -6   2 -10       13.77       16.09      9.65 o
  -5   2 -10        5.45       -2.63      5.83 o
  -4   2 -10      204.03      187.12     12.19 o
  -3   2 -10       91.37      102.95      7.24 o
  -2   2 -10      222.16      231.90      8.57 o
  -1   2 -10      103.69      106.90      5.49 o
   0   2 -10       31.27       27.31      4.16 o
   1   2 -10        6.36        9.44      4.51 o
   2   2 -10      607.06      634.95     23.68 o
   3   2 -10       22.39       20.86      4.49 o
   4   2 -10       50.50       42.07      5.28 o
   5   2 -10       41.88       41.10      7.15 o
   6   2 -10       21.00       11.96      5.14 o
   7   2 -10       61.32       74.88      6.39 o
   8   2 -10       83.18       68.04      7.35 o
   9   2 -10        7.50        2.46      6.33 o
  10   2 -10        1.76       -1.78      7.38 o
  11   2 -10        1.61        4.70      9.10 o
  -7   3 -10       34.65       27.36     11.67 o
  -6   3 -10        7.88       14.88     10.86 o
  -5   3 -10       12.71       11.00      4.96 o
  -4   3 -10       21.21       12.32      6.09 o
  -3   3 -10      180.38      148.51      9.20 o
  -2   3 -10       15.78       20.71      4.65 o
  -1   3 -10       60.47       71.20      5.14 o
   0   3 -10        3.21        5.51      4.22 o
   1   3 -10       37.35       43.41      5.35 o
   2   3 -10      241.31      242.53     11.97 o
   3   3 -10      267.99      293.06     12.66 o
   4   3 -10      580.87      581.86     19.89 o
   5   3 -10      142.89      153.38      8.48 o
   6   3 -10       18.90       20.69      5.49 o
   7   3 -10      118.70      139.27      7.97 o
   8   3 -10      190.99      175.59      9.10 o
   9   3 -10       72.06       68.87      6.99 o
  10   3 -10        8.59        2.63      7.20 o
  11   3 -10        5.18       -2.01     16.09 o
  -6   4 -10       21.35        9.25     12.47 o
  -5   4 -10       34.25       42.69     10.26 o
  -4   4 -10       92.92       99.79      9.76 o
  -3   4 -10       29.77       35.27      6.30 o
  -2   4 -10       82.72       91.38      7.87 o
  -1   4 -10       65.89       59.06      6.10 o
   0   4 -10       86.98       80.05      6.73 o
   1   4 -10      366.99      362.16     15.89 o
   2   4 -10       17.17        3.71      5.83 o
   3   4 -10      210.09      210.83     10.35 o
   4   4 -10       46.11       42.69      6.31 o
   5   4 -10       20.51       13.99      6.33 o
   6   4 -10      110.24       99.79      8.01 o
   7   4 -10       17.56        3.06      6.86 o
   8   4 -10      159.64      157.48      9.04 o
   9   4 -10       28.14       21.53      7.29 o
  10   4 -10       30.92       36.75      9.12 o
  -6   5 -10        3.43       22.13     13.68 o
  -5   5 -10       22.16       25.65      7.24 o
  -4   5 -10       34.53       27.66      8.10 o
  -3   5 -10       93.95       92.49      9.00 o
  -2   5 -10       11.63        6.13      7.01 o
  -1   5 -10       99.12       91.12      8.71 o
   0   5 -10        8.43        8.90      5.79 o
   1   5 -10       11.17        6.62      6.05 o
   2   5 -10       12.14        5.74      8.77 o
   3   5 -10        8.36        6.50      5.63 o
   4   5 -10        6.28       -4.45      5.81 o
   5   5 -10       38.68       27.05      7.00 o
   6   5 -10       15.60        6.76      9.32 o
   7   5 -10       39.73       36.00      7.79 o
   8   5 -10       27.41       24.45      9.20 o
   9   5 -10       11.51        2.40      9.59 o
  -5   6 -10       31.23       32.18     16.49 o
  -4   6 -10      102.82      106.34     12.08 o
  -3   6 -10        4.76       -2.68      9.18 o
  -2   6 -10       69.46       72.30      9.31 o
  -1   6 -10        9.11        6.35      7.91 o
   0   6 -10       30.92       34.10      7.91 o
   1   6 -10       63.22       60.54      7.83 o
   2   6 -10      175.56      148.08      9.92 o
   3   6 -10        1.50        4.82      6.07 o
   4   6 -10        9.43        3.92      6.47 o
   5   6 -10       28.68       26.70      7.46 o
   6   6 -10        6.22        0.25      7.48 o
   7   6 -10        0.36       -7.24      7.87 o
   8   6 -10        2.26       -6.84      9.69 o
  -3   7 -10       13.93       26.03     11.10 o
  -2   7 -10        2.22       10.21      8.66 o
  -1   7 -10       55.91       66.50     10.21 o
   0   7 -10       42.53       29.54      9.41 o
   1   7 -10        0.65        5.17      8.46 o
   2   7 -10       10.36       13.59      8.18 o
   3   7 -10       83.13       89.26      8.28 o
   4   7 -10        0.77       -7.15      7.15 o
   5   7 -10       11.80       18.61      7.82 o
   6   7 -10       21.99       11.32      8.16 o
   0   8 -10       11.00       10.06     16.49 o
   1   8 -10        8.51       18.22     10.27 o
   2   8 -10       10.22        1.89     10.45 o
   3   8 -10       23.15       34.17      9.73 o
  -5   0  -9      144.77      144.82     13.68 o
  -3   0  -9     1075.83     1146.32     50.32 o
  -1   0  -9      179.75      197.57     11.30 o
   1   0  -9      383.17      418.03     19.35 o
   3   0  -9      132.02      137.01      9.03 o
   5   0  -9      150.97      121.99      8.49 o
   7   0  -9      200.24      188.19     12.90 o
   9   0  -9       73.63       49.59      9.03 o
  11   0  -9       18.02       31.94     11.34 o
  -7   1  -9       78.90       88.50     10.06 o
  -6   1  -9      104.25       83.90      8.45 o
  -5   1  -9       34.31       53.00      5.60 o
  -4   1  -9      373.09      367.66     16.79 o
  -3   1  -9      421.51      446.12     14.04 o
  -2   1  -9      299.68      286.52      9.85 o
  -1   1  -9       22.55       26.82      3.08 o
   0   1  -9      317.41      369.52     12.04 o
   1   1  -9      273.15      297.92     11.19 o
   2   1  -9      428.18      460.15     18.20 o
   3   1  -9      565.48      595.30     20.39 o
   4   1  -9       77.23       70.21      4.14 o
   5   1  -9      255.61      248.54      9.06 o
   6   1  -9       41.90       61.88      4.81 o
   7   1  -9        4.54        2.22      4.73 o
   8   1  -9       26.66       26.94      5.36 o
   9   1  -9       50.77       50.43      6.28 o
  10   1  -9       52.97       67.57      7.82 o
  11   1  -9        7.87        1.13      8.54 o
  -7   2  -9       70.53       79.25     11.26 o
  -6   2  -9        5.37        2.41      8.45 o
  -5   2  -9        2.68        8.92      4.19 o
  -4   2  -9      102.39       91.15      6.24 o
  -3   2  -9       49.96       42.22      3.63 o
  -2   2  -9       62.45       72.20      3.96 o
  -1   2  -9      341.60      393.49     13.27 o
   0   2  -9       56.19       72.48      4.41 o
   1   2  -9      116.48      118.20      5.68 o
   2   2  -9       12.95        9.41      3.93 o
   3   2  -9      295.22      280.33     10.93 o
   4   2  -9       73.82       78.80      5.07 o
   5   2  -9      270.43      267.50     11.30 o
   6   2  -9       78.14       79.24      4.91 o
   7   2  -9       26.05       17.05      5.25 o
   8   2  -9       13.54       10.77      5.25 o
   9   2  -9      115.69      109.79      7.40 o
  10   2  -9        0.95       -4.58      6.89 o
  11   2  -9       31.91       20.55      8.52 o
  -8   3  -9       29.44       18.10     10.46 o
  -7   3  -9       17.44       24.54     10.46 o
  -6   3  -9       40.14       66.38     12.07 o
  -5   3  -9       83.50       94.95      7.51 o
  -4   3  -9      233.13      228.33     12.18 o
  -3   3  -9      140.31      174.05      9.38 o
  -2   3  -9      228.17      269.66     10.45 o
  -1   3  -9      110.52      117.81      5.82 o
   0   3  -9      210.80      231.28      9.59 o
   1   3  -9      279.38      285.46     13.12 o
   2   3  -9       89.88       82.61      5.26 o
   3   3  -9      461.54      444.06     17.05 o
   4   3  -9      346.54      349.00     13.84 o
   5   3  -9      953.90     1012.62     32.17 o
   6   3  -9      110.66      134.98      6.99 o
   7   3  -9        3.02       -3.21      5.15 o
   8   3  -9       81.10       77.87      6.67 o
   9   3  -9       10.67        5.33      6.97 o
  10   3  -9       21.89       13.60      8.05 o
  11   3  -9        0.73        5.85      8.71 o
  -7   4  -9       17.13       26.95     12.47 o
  -6   4  -9        3.23        6.03     11.67 o
  -5   4  -9       44.76       42.94      6.31 o
  -4   4  -9       80.36       77.34      6.79 o
  -3   4  -9      137.25      139.54      9.33 o
  -2   4  -9        5.40        7.76      4.43 o
  -1   4  -9       40.25       37.97      4.54 o
   0   4  -9        9.26       14.19      4.36 o
   1   4  -9       58.62       72.25      6.59 o
   2   4  -9      117.92      105.25      6.76 o
   3   4  -9      120.63      134.00      7.46 o
   4   4  -9      207.51      195.45      9.18 o
   5   4  -9      165.34      160.45      8.78 o
   6   4  -9       62.57       67.99      6.81 o
   7   4  -9      106.57      106.21      6.86 o
   8   4  -9       18.86       19.84      5.77 o
   9   4  -9       23.92       18.77      8.76 o
  10   4  -9       26.12       45.50      9.38 o
  -6   5  -9        7.53        4.83     12.87 o
  -5   5  -9        5.77        4.06      6.57 o
  -4   5  -9      115.30      108.67     10.63 o
  -3   5  -9       32.83       38.70      6.97 o
  -2   5  -9       80.53       74.98      8.04 o
  -1   5  -9      102.31      110.96      7.91 o
   0   5  -9       48.85       38.29      6.04 o
   1   5  -9       59.06       55.41      6.72 o
   2   5  -9      307.20      298.11     13.40 o
   3   5  -9       63.73       71.19      6.43 o
   4   5  -9       20.09       10.33      5.34 o
   5   5  -9        6.19       -2.26      6.17 o
   6   5  -9       77.09       99.46      7.81 o
   7   5  -9       82.07       78.63      8.07 o
   8   5  -9       34.58       22.38      8.23 o
   9   5  -9        0.42       -3.19      8.72 o
  10   5  -9       18.21        3.22     15.69 o
  -5   6  -9       44.14       47.05      9.00 o
  -4   6  -9        4.57        4.67      8.48 o
  -3   6  -9       14.09       22.60      7.63 o
  -2   6  -9       15.97        5.89      7.22 o
  -1   6  -9       47.28       53.51      8.10 o
   0   6  -9       47.05       54.20      6.96 o
   1   6  -9       30.42       25.80      6.44 o
   2   6  -9        8.05        9.20      5.60 o
   3   6  -9        2.74       -3.17      5.74 o
   4   6  -9        8.08        3.90      6.35 o
   5   6  -9        3.38       -5.14      6.67 o
   6   6  -9       20.17       12.68      7.31 o
   7   6  -9       22.62       19.47      7.77 o
   8   6  -9        9.46        0.60      9.13 o
   9   6  -9        8.04        9.65     16.49 o
  -4   7  -9       15.52       11.34      9.86 o
  -3   7  -9        1.52       10.69      8.54 o
  -2   7  -9      116.98      101.38     10.58 o
  -1   7  -9       51.51       47.38      9.31 o
   0   7  -9       84.47       84.50     10.60 o
   1   7  -9        7.32        9.11      6.98 o
   2   7  -9       22.28       20.42      7.86 o
   3   7  -9       22.18       13.03      6.84 o
   4   7  -9       85.82       92.78      8.25 o
   5   7  -9        0.04       -0.61      7.34 o
   6   7  -9        2.78        1.80      7.55 o
   7   7  -9        0.77       -0.43      9.48 o
  -2   8  -9       16.94       22.93     11.39 o
  -1   8  -9       18.63       23.90      9.95 o
   0   8  -9        6.08       22.26      9.17 o
   1   8  -9        8.79        4.89     10.06 o
   2   8  -9       28.05       22.39      8.47 o
   3   8  -9       26.80       32.53      9.21 o
   4   8  -9       17.01       27.75      9.44 o
   5   8  -9        3.69        9.18     13.68 o
  -6   0  -8       20.22       17.30      5.23 o
  -4   0  -8      955.48      940.07     37.62 o
  -2   0  -8      322.42      345.47     15.95 o
   0   0  -8     1839.56     2003.05     78.96 o
   2   0  -8     3137.74     3275.20    137.87 o
   4   0  -8      235.56      242.98     13.85 o
   6   0  -8      461.19      492.89     21.09 o
   8   0  -8      328.87      332.17     18.26 o
  10   0  -8       28.69       12.94     10.34 o
  12   0  -8        8.39        8.72     10.51 o
  -7   1  -8       87.79       78.04      9.25 o
  -6   1  -8       81.53       60.34      8.85 o
  -5   1  -8      215.34      216.48     10.33 o
  -4   1  -8      201.14      187.94      6.52 o
  -3   1  -8      614.74      659.81     22.38 o
  -2   1  -8      410.44      446.52     13.85 o
  -1   1  -8      142.60      152.38      6.00 o
   0   1  -8      271.17      264.54      7.80 o
   1   1  -8      324.68      369.90     11.52 o
   2   1  -8      853.48      858.26     25.64 o
   3   1  -8      144.49      126.99      5.20 o
   4   1  -8       15.92       25.24      3.10 o
   5   1  -8      249.94      243.28      8.27 o
   6   1  -8      386.52      429.02     12.30 o
   7   1  -8      169.67      163.61      6.55 o
   8   1  -8      283.10      265.00     10.69 o
   9   1  -8       33.57       26.06      5.71 o
  10   1  -8        5.46       -7.19      7.19 o
  11   1  -8        7.41       -0.48      7.50 o
  12   1  -8       52.73       47.18      8.69 o
  -8   2  -8       12.92        6.84      7.64 o
  -7   2  -8       31.73       33.79      8.85 o
  -6   2  -8       40.44       51.09      9.65 o
  -5   2  -8        7.11        7.87      2.60 o
  -4   2  -8       72.54       71.00      3.61 o
  -3   2  -8      174.82      166.27      6.82 o
  -2   2  -8       28.43       21.70      2.67 o
  -1   2  -8       21.72       20.89      2.83 o
   0   2  -8      246.08      215.71      7.63 o
   1   2  -8       19.04       20.63      3.24 o
   2   2  -8      260.61      250.00      9.33 o
   3   2  -8       61.15       63.37      4.51 o
   4   2  -8      355.26      363.22     10.53 o
   5   2  -8       41.62       45.63      4.03 o
   6   2  -8       74.38       72.66      4.51 o
   7   2  -8       70.47       68.55      5.48 o
   8   2  -8       69.85       58.06      5.56 o
   9   2  -8       81.28       84.64      6.66 o
  10   2  -8      119.26      112.28      8.24 o
  11   2  -8       11.20       11.87      7.63 o
  -8   3  -8       23.77       22.53     10.86 o
  -7   3  -8       44.08       56.72     11.26 o
  -6   3  -8       17.66       11.26      9.65 o
  -5   3  -8      194.80      198.87     13.07 o
  -4   3  -8      145.51      157.28      9.27 o
  -3   3  -8       30.63       32.48      3.68 o
  -2   3  -8      275.62      253.61      8.52 o
  -1   3  -8      326.66      336.48     11.84 o
   0   3  -8      273.52      268.03     10.43 o
   1   3  -8       47.07       49.70      4.22 o
   2   3  -8       33.89       26.52      4.17 o
   3   3  -8       87.47       92.53      5.67 o
   4   3  -8      283.22      277.83     10.79 o
   5   3  -8      195.04      221.31      8.65 o
   6   3  -8     1017.78     1077.36     31.28 o
   7   3  -8       90.88       82.34      5.98 o
   8   3  -8      244.41      224.82      9.65 o
   9   3  -8       54.35       52.45      7.06 o
  10   3  -8      111.22      105.39      8.61 o
  11   3  -8       14.29        7.77      8.29 o
  -8   4  -8       41.36       36.61     12.47 o
  -7   4  -8       19.12       18.91     12.07 o
  -6   4  -8       11.08        7.64     11.67 o
  -5   4  -8       42.97       43.34      5.90 o
  -4   4  -8      306.00      257.81     14.40 o
  -3   4  -8      156.49      178.42      9.12 o
  -2   4  -8      315.56      327.75     12.94 o
  -1   4  -8       34.75       39.54      4.24 o
   0   4  -8      112.37      111.52      6.00 o
   1   4  -8      289.26      323.62     13.72 o
   2   4  -8      416.54      395.08     14.93 o
   3   4  -8      324.66      348.35     14.06 o
   4   4  -8      135.98      119.36      7.37 o
   5   4  -8      267.06      260.65     11.87 o
   6   4  -8      261.58      247.38     10.46 o
   7   4  -8      187.58      188.89      8.67 o
   8   4  -8      129.25      117.10      7.34 o
   9   4  -8        3.33       -1.03      6.32 o
  10   4  -8        8.48       -2.86      7.20 o
  11   4  -8       16.41       -1.64     11.40 o
  -7   5  -8       44.66       36.21     14.88 o
  -6   5  -8        1.54       12.47     12.87 o
  -5   5  -8       26.88       25.65     19.91 o
  -4   5  -8       61.18       58.85      7.56 o
  -3   5  -8      349.03      329.54     17.16 o
  -2   5  -8      115.09      106.54      7.01 o
  -1   5  -8      213.85      210.37     11.35 o
   0   5  -8       15.43       10.07      4.91 o
   1   5  -8      582.07      575.30     22.47 o
   2   5  -8      297.51      292.34     11.76 o
   3   5  -8      251.17      249.59     12.01 o
   4   5  -8       67.51       56.40      5.87 o
   5   5  -8      106.79       95.72      7.24 o
   6   5  -8       43.42       46.26      7.48 o
   7   5  -8       92.16      109.17      8.23 o
   8   5  -8       13.22        4.73      7.52 o
   9   5  -8       36.18       29.12      8.28 o
  10   5  -8       12.97        9.20     11.18 o
  -6   6  -8       15.21       30.17     14.88 o
  -5   6  -8        4.48        2.09      7.55 o
  -4   6  -8       13.86       19.01      8.61 o
  -3   6  -8       62.37       77.69      8.70 o
  -2   6  -8      144.92      135.22     10.36 o
  -1   6  -8       96.49      105.23      7.97 o
   0   6  -8       48.90       48.98      6.36 o
   1   6  -8        2.80        1.84      5.84 o
   2   6  -8       16.89       20.25      5.59 o
   3   6  -8      141.25      133.09      8.22 o
   4   6  -8       56.86       50.40      6.15 o
   5   6  -8       13.58        9.26      6.60 o
   6   6  -8       31.98       31.75      7.20 o
   7   6  -8       62.26       63.11      7.91 o
   8   6  -8       15.78       21.19      8.40 o
   9   6  -8        4.50        5.68      8.57 o
  -5   7  -8       81.84       95.36     11.46 o
  -4   7  -8        0.77        0.13      9.18 o
  -3   7  -8        7.86       15.33      8.31 o
  -2   7  -8       14.94       17.21      8.48 o
  -1   7  -8       11.63       19.54      8.48 o
   0   7  -8       17.03       21.18      7.26 o
   1   7  -8       84.54       91.29      8.30 o
   2   7  -8       27.83       25.35      6.24 o
   3   7  -8       73.26       54.98      8.13 o
   4   7  -8       68.85       52.49      7.52 o
   5   7  -8       51.40       58.05      7.91 o
   6   7  -8        5.83        0.94      7.38 o
   7   7  -8        6.49        1.82      8.31 o
   8   7  -8       11.48       -2.41     15.69 o
  -3   8  -8       12.24       26.15      9.11 o
  -2   8  -8       23.05       24.72      9.72 o
  -1   8  -8       53.33       64.12     10.32 o
   0   8  -8        4.66        4.48      8.56 o
   1   8  -8        6.61       11.49      9.91 o
   2   8  -8       38.32       45.37      8.83 o
   3   8  -8       29.11       20.52      8.65 o
   4   8  -8       30.16       25.48      7.57 o
   5   8  -8       36.03       34.00      8.21 o
   6   8  -8       19.82        0.80     17.30 o
  -5   0  -7      222.36      234.73     14.79 o
  -3   0  -7     1000.47      947.12     45.36 o
  -1   0  -7      932.79      971.11     84.88 o
   1   0  -7      307.97      275.48     12.70 o
   3   0  -7      135.98      104.48     13.25 o
   5   0  -7      603.32      598.21     24.38 o
   7   0  -7       48.38       34.92     11.45 o
   9   0  -7      406.91      430.04     21.28 o
  11   0  -7      153.07      157.28     21.92 o
  -7   1  -7       32.16       30.98      6.44 o
  -6   1  -7       27.98       18.10      6.44 o
  -5   1  -7       41.91       51.77      4.47 o
  -4   1  -7       97.18       92.82      3.70 o
  -3   1  -7      133.70      124.04      5.64 o
  -2   1  -7      417.55      411.26     12.61 o
  -1   1  -7      820.90      857.43     26.47 o
   0   1  -7      412.76      493.74     15.38 o
   2   1  -7      771.78      870.43     22.38 o
   3   1  -7      419.30      407.29     12.72 o
   4   1  -7      314.58      329.66     10.15 o
   5   1  -7      354.27      338.94     10.16 o
   6   1  -7        6.48        5.51      2.60 o
   7   1  -7      431.95      377.25     11.90 o
   8   1  -7      176.89      183.51      8.14 o
   9   1  -7       54.58       62.60      5.57 o
  10   1  -7        7.56        2.01      7.04 o
  11   1  -7       22.58       25.87      8.08 o
  12   1  -7        8.48       13.06      7.98 o
  -8   2  -7       15.83       12.47      7.64 o
  -7   2  -7       13.11       14.08      8.05 o
  -6   2  -7       67.11       77.24     10.46 o
  -5   2  -7      375.06      366.47     13.54 o
  -4   2  -7       73.11       81.82      3.61 o
  -3   2  -7      348.40      335.34     12.84 o
  -2   2  -7       78.41       72.81      3.53 o
  -1   2  -7        5.04        2.75      2.27 o
   0   2  -7      468.21      507.21     16.59 o
   1   2  -7     1532.99     1574.27     44.98 o
   2   2  -7       36.48       31.91      2.78 o
   3   2  -7       12.84       20.09      2.95 o
   4   2  -7      769.39      846.07     23.88 o
   5   2  -7       97.36       81.66      4.19 o
   6   2  -7       93.38      107.00      4.82 o
   7   2  -7      143.13      130.74      5.70 o
   8   2  -7       46.84       51.29      5.36 o
   9   2  -7       23.85       33.18      5.32 o
  10   2  -7        0.90       -6.56      6.56 o
  11   2  -7       40.37       28.86      8.13 o
  12   2  -7       19.20       28.95     10.46 o
  -9   3  -7       20.60       22.13      9.65 o
  -8   3  -7        5.35        8.85     10.06 o
  -7   3  -7       26.49       28.96     10.06 o
  -6   3  -7      133.21      119.48     14.88 o
  -5   3  -7      439.86      388.66     15.13 o
  -4   3  -7      111.77      104.26      4.10 o
  -3   3  -7      316.02      322.39     11.65 o
  -2   3  -7       29.98       35.02      3.00 o
  -1   3  -7      123.92      130.72      5.54 o
   0   3  -7      650.88      699.93     23.64 o
   1   3  -7      178.93      175.92      6.65 o
   2   3  -7       28.92       16.94      3.61 o
   3   3  -7      411.29      370.34     14.02 o
   4   3  -7      172.09      177.59      7.12 o
   5   3  -7       88.20       76.65      5.70 o
   6   3  -7      244.56      235.65      9.67 o
   7   3  -7      221.73      209.04      9.79 o
   8   3  -7       34.60       31.49      5.41 o
   9   3  -7       66.49       73.91      7.12 o
  10   3  -7       16.15       20.07      7.14 o
  11   3  -7        3.79       -5.29      7.87 o
  -8   4  -7        3.05       -4.43     12.07 o
  -7   4  -7       40.26       45.86     12.47 o
  -6   4  -7        0.61        3.62     10.06 o
  -5   4  -7      129.74      125.62     10.15 o
  -4   4  -7       13.10        6.92      4.11 o
  -3   4  -7       74.91       67.30      4.23 o
  -2   4  -7       75.32       81.95      4.80 o
  -1   4  -7      274.74      272.41     10.42 o
   0   4  -7      103.44      112.68      5.53 o
   1   4  -7       48.49       49.94      3.84 o
   2   4  -7      275.42      277.45     11.15 o
   3   4  -7      205.15      188.62      8.48 o
   4   4  -7       81.07       76.59      5.65 o
   5   4  -7      132.98      128.47      7.48 o
   6   4  -7      285.33      344.02     11.97 o
   7   4  -7      383.75      393.87     13.93 o
   8   4  -7      109.99      113.30      6.85 o
   9   4  -7      119.44      110.99      8.30 o
  10   4  -7       81.08       78.04      8.73 o
  11   4  -7        7.91        6.44      8.91 o
  -8   5  -7       44.94       43.85     15.29 o
  -7   5  -7       19.96       30.57     13.68 o
  -6   5  -7       53.43       62.82     10.26 o
  -5   5  -7        0.45        3.18      6.00 o
  -4   5  -7       68.81       54.19      6.56 o
  -3   5  -7       99.84      100.71      8.01 o
  -2   5  -7      324.96      322.71     12.43 o
  -1   5  -7        4.84        2.25      4.10 o
   0   5  -7        3.47        4.51      4.21 o
   1   5  -7       50.03       43.28      5.65 o
   2   5  -7      299.01      300.76     11.60 o
   3   5  -7      134.31      116.18      7.18 o
   4   5  -7      286.85      320.45     12.98 o
   5   5  -7       52.94       64.77      6.07 o
   6   5  -7       38.37       43.71      6.09 o
   7   5  -7       22.35       21.12      5.01 o
   8   5  -7       14.11        9.73      7.11 o
   9   5  -7       31.59       13.76      8.33 o
  10   5  -7       49.74       37.98     10.48 o
  -7   6  -7       91.03       93.33     18.91 o
  -6   6  -7       48.98       62.90     14.48 o
  -5   6  -7       26.25       28.27      7.89 o
  -4   6  -7        1.52        0.48      6.74 o
  -3   6  -7      309.82      318.77     17.75 o
  -2   6  -7      115.42      131.49      9.64 o
  -1   6  -7      148.35      155.20      9.08 o
   0   6  -7       45.60       45.45      6.33 o
   1   6  -7      168.43      160.87      8.33 o
   2   6  -7       51.46       66.11      6.17 o
   3   6  -7      190.01      176.51      9.36 o
   4   6  -7       62.78       55.37      6.68 o
   5   6  -7       60.81       53.69      6.85 o
   6   6  -7       11.17       11.47      6.45 o
   7   6  -7        9.73        9.22      7.58 o
   8   6  -7       57.14       69.99     11.21 o
   9   6  -7       24.13       29.04      9.17 o
  -6   7  -7       54.40       60.74     18.51 o
  -5   7  -7       13.24       17.04      8.98 o
  -4   7  -7       60.39       76.34     12.47 o
  -3   7  -7       45.61       51.66      8.80 o
  -2   7  -7       13.58       22.47      7.44 o
  -1   7  -7        8.61       12.15      7.26 o
   0   7  -7      184.88      159.50     10.08 o
   1   7  -7       70.39       55.12      7.73 o
   2   7  -7      130.94      133.23      8.44 o
   3   7  -7        2.59        5.43      6.09 o
   4   7  -7       29.97       22.74      6.43 o
   5   7  -7        2.34        2.29      7.33 o
   6   7  -7       78.99       75.92      7.95 o
   7   7  -7       12.63        4.22      8.51 o
   8   7  -7        0.84        4.23      9.11 o
  -4   8  -7       19.06       33.92     16.69 o
  -3   8  -7       20.06       26.64      8.67 o
  -2   8  -7        2.55       11.69      8.64 o
  -1   8  -7       12.60       15.33      8.42 o
   0   8  -7       21.24       26.04     10.17 o
   1   8  -7       28.51       35.68      8.18 o
   2   8  -7       17.32       34.95      8.09 o
   3   8  -7       70.51       51.18      9.12 o
   4   8  -7        4.95       10.77      7.07 o
   5   8  -7        8.79       -0.47      7.52 o
   6   8  -7        6.68       31.01      9.39 o
  -1   9  -7        6.96        4.43     18.91 o
   0   9  -7       14.83       29.30     14.40 o
   1   9  -7       34.42       41.88     10.81 o
   2   9  -7       11.82       13.53      8.43 o
   3   9  -7       25.29       38.05     13.21 o
  -6   0  -6     1324.45     1266.06     64.29 o
  -4   0  -6       86.54       91.14      5.95 o
  -2   0  -6      423.11      386.28     20.62 o
   0   0  -6     1228.10     1173.43     63.57 o
   2   0  -6     2966.37     3097.95     96.53 o
   4   0  -6     2580.43     2647.43    109.06 o
   6   0  -6      522.80      489.59     24.21 o
   8   0  -6      377.68      429.36     19.34 o
  10   0  -6      146.58      127.66     13.51 o
  12   0  -6       75.11       97.31     13.05 o
  -8   1  -6       40.07       49.08      5.63 o
  -7   1  -6       13.46        8.45      5.23 o
  -6   1  -6       55.68       55.30      5.54 o
  -5   1  -6      149.65      150.22      7.35 o
  -4   1  -6      721.37      702.96     26.95 o
  -3   1  -6       32.60       37.14      2.29 o
  -2   1  -6      877.35      929.58     27.34 o
  -1   1  -6      366.37      416.64     12.42 o
   0   1  -6      901.87      904.86     25.55 o
   1   1  -6      378.98      373.12     10.41 o
   2   1  -6      923.72      898.82     20.39 o
   3   1  -6       29.81       25.50      2.20 o
   4   1  -6      594.79      502.82     15.74 o
   5   1  -6       33.43       24.73      2.54 o
   6   1  -6      160.47      153.11      5.31 o
   7   1  -6      102.62       95.40      4.47 o
   8   1  -6      240.03      227.47      7.94 o
   9   1  -6       91.87       88.05      5.68 o
  10   1  -6       97.43       98.56      8.26 o
  11   1  -6        3.34        7.09      8.01 o
  12   1  -6        6.70       10.54      8.25 o
  -9   2  -6        2.04        4.43      6.84 o
  -8   2  -6      333.81      348.38     29.77 o
  -7   2  -6       18.92       12.87      7.64 o
  -6   2  -6      175.31      143.21     12.87 o
  -5   2  -6      414.74      395.46     22.47 o
  -4   2  -6     1192.37     1210.25     39.69 o
  -3   2  -6       10.82       10.60      1.93 o
  -2   2  -6      775.04      769.95     24.06 o
  -1   2  -6      738.45      830.29     24.74 o
   0   2  -6      430.48      431.84     12.86 o
   1   2  -6      189.36      204.56      6.71 o
   2   2  -6     2047.14     1965.22     50.97 o
   3   2  -6     1992.33     2291.10     57.50 o
   4   2  -6     1488.15     1367.58     39.75 o
   5   2  -6       50.97       55.63      3.43 o
   6   2  -6      438.83      439.01     12.57 o
   7   2  -6       76.02       70.20      4.02 o
   8   2  -6      471.23      437.71     15.45 o
   9   2  -6       45.58       41.42      5.07 o
  10   2  -6        9.61       -2.00      6.32 o
  11   2  -6       19.19       21.60      7.04 o
  12   2  -6       97.37      104.36      9.74 o
  -9   3  -6       71.87       80.46     11.67 o
  -8   3  -6       37.84       42.64     10.86 o
  -7   3  -6       29.34       40.23     10.06 o
  -6   3  -6       97.14       87.70     12.47 o
  -5   3  -6      225.37      209.86      8.33 o
  -4   3  -6       92.39       87.08      3.07 o
  -3   3  -6      155.47      169.79      7.15 o
  -2   3  -6       50.19       36.74      3.07 o
  -1   3  -6      139.11      175.35      6.75 o
   0   3  -6      473.24      489.68     14.68 o
   1   3  -6      397.79      455.03     13.46 o
   2   3  -6      523.66      442.31     14.67 o
   3   3  -6      307.54      310.38     12.48 o
   4   3  -6       93.77      110.19      5.60 o
   5   3  -6      283.59      309.51     10.46 o
   6   3  -6      335.30      327.62      9.76 o
   7   3  -6      200.24      221.00      8.12 o
   8   3  -6      239.93      228.39      9.65 o
   9   3  -6       90.60       87.65      7.09 o
  10   3  -6      210.99      184.37     10.92 o
  11   3  -6       34.52       28.08      9.99 o
  -9   4  -6       23.00       28.16     12.07 o
  -8   4  -6       18.81        9.65     11.67 o
  -7   4  -6        7.59       -3.62      9.65 o
  -6   4  -6      155.01      147.69     15.09 o
  -5   4  -6       21.27       14.42      4.44 o
  -4   4  -6      294.62      314.44     12.26 o
  -3   4  -6      797.20      800.75     24.66 o
  -2   4  -6      303.28      288.89      9.70 o
  -1   4  -6      245.00      264.37     11.40 o
   0   4  -6      837.00      845.29     30.15 o
   1   4  -6      161.90      181.69      6.78 o
   2   4  -6       38.83       46.70      4.30 o
   3   4  -6      707.80      728.57     25.94 o
   4   4  -6      547.54      537.49     17.80 o
   5   4  -6      233.64      262.62      9.86 o
   6   4  -6       49.04       31.68      4.40 o
   7   4  -6      209.95      225.78      9.78 o
   8   4  -6       95.72       93.64      6.19 o
   9   4  -6       35.75       38.74      6.36 o
  10   4  -6       25.36       24.81      7.74 o
  11   4  -6        3.36       -4.27      9.29 o
  -8   5  -6        7.59       -0.80     13.68 o
  -7   5  -6       35.02       25.34     12.47 o
  -6   5  -6       81.10       75.72     10.06 o
  -5   5  -6       87.17       93.76      8.77 o
  -4   5  -6       30.84       28.57      5.79 o
  -3   5  -6       35.91       36.78      4.11 o
  -2   5  -6       73.47       68.00      5.12 o
  -1   5  -6       78.75       90.64      5.36 o
   0   5  -6       38.05       36.10      4.45 o
   1   5  -6      201.22      187.33      9.40 o
   2   5  -6       98.57       76.25      5.84 o
   3   5  -6      477.65      508.01     17.22 o
   4   5  -6       19.57       16.94      4.89 o
   5   5  -6       88.68       74.38      6.64 o
   6   5  -6      114.70       95.86      7.17 o
   7   5  -6       13.56       11.82      4.75 o
   8   5  -6        3.99        2.56      6.62 o
   9   5  -6       84.03       77.12      8.74 o
  10   5  -6       18.27        9.35      9.08 o
  -7   6  -6       30.05       40.23     14.88 o
  -6   6  -6       11.54       12.32      6.93 o
  -5   6  -6       86.80       87.21     10.03 o
  -4   6  -6      333.32      332.89     16.98 o
  -3   6  -6       49.91       53.17      8.27 o
  -2   6  -6      395.05      398.48     17.43 o
  -1   6  -6      368.75      383.98     16.98 o
   0   6  -6      522.27      479.96     19.05 o
   1   6  -6       86.03       86.71      5.85 o
   2   6  -6      679.00      631.45     22.41 o
   3   6  -6       13.93       10.21      5.02 o
   4   6  -6       23.02       22.87      5.27 o
   5   6  -6      291.59      303.78     13.58 o
   6   6  -6      138.88      120.04      8.10 o
   7   6  -6       42.23       41.91      8.14 o
   8   6  -6       11.09        7.75      8.22 o
   9   6  -6       45.79       54.96     10.52 o
  -6   7  -6       37.41       62.84     13.48 o
  -5   7  -6        0.09       18.79      8.98 o
  -4   7  -6       31.57       50.43     10.24 o
  -3   7  -6      249.29      248.24     15.31 o
  -2   7  -6        3.63        3.62      7.67 o
  -1   7  -6       58.79       64.49      7.29 o
   0   7  -6       32.35       27.51      6.99 o
   1   7  -6       55.47       53.65      5.97 o
   2   7  -6       43.19       46.25      6.26 o
   3   7  -6      104.52      106.25      7.75 o
   4   7  -6       25.15       34.42      6.56 o
   5   7  -6       29.67       24.00      6.74 o
   6   7  -6      124.16      121.81      8.64 o
   7   7  -6       48.97       63.26      9.93 o
   8   7  -6       10.73       16.49      8.93 o
  -4   8  -6       40.97       43.12     11.21 o
  -3   8  -6       41.85       59.81     12.14 o
  -2   8  -6        0.27       11.69      9.05 o
  -1   8  -6       51.68       52.05      9.98 o
   0   8  -6       38.27       46.71      8.11 o
   1   8  -6      102.45      106.61      9.50 o
   2   8  -6       63.08       64.12      8.18 o
   3   8  -6       84.19       76.82      8.72 o
   4   8  -6       17.92       23.99      7.26 o
   5   8  -6       36.22       34.58      7.19 o
   6   8  -6       13.15       12.37      8.82 o
   7   8  -6       55.19       40.98     13.52 o
  -2   9  -6        7.08        9.20     13.07 o
  -1   9  -6        8.19       19.59     10.28 o
   0   9  -6       12.13       41.05     10.84 o
   1   9  -6       20.93       23.85     10.34 o
   2   9  -6       15.49        9.61      9.04 o
   3   9  -6       20.18       29.86      8.82 o
   4   9  -6       11.86       25.80      9.22 o
  -5   0  -5      717.24      739.40     59.14 o
  -1   0  -5     3490.41     3670.60    144.84 o
   1   0  -5     3467.46     3073.09    106.52 o
   3   0  -5      177.69      245.53      9.97 o
   5   0  -5     1025.69      972.44     39.47 o
   7   0  -5      356.63      343.28     15.96 o
   9   0  -5       55.69       68.08      6.94 o
  11   0  -5      167.68      207.75     16.62 o
  -8   1  -5       16.08       22.53      4.43 o
  -7   1  -5      166.39      156.85      9.24 o
  -6   1  -5      808.52      813.67     41.53 o
  -5   1  -5      547.19      552.34     36.21 o
  -4   1  -5      192.90      205.27      8.03 o
  -3   1  -5      918.38      819.35     27.59 o
  -2   1  -5       51.19       55.60      2.65 o
   0   1  -5      423.28      426.81     11.52 o
   1   1  -5     3141.56     2954.19     75.25 o
   2   1  -5      291.72      302.00      8.26 o
   4   1  -5      336.52      362.12     10.81 o
   5   1  -5     1105.63     1006.09     28.54 o
   6   1  -5       49.11       55.36      3.18 o
   7   1  -5      488.39      462.85     14.66 o
   8   1  -5       80.97       81.00      4.10 o
   9   1  -5      270.00      252.41     10.20 o
  10   1  -5        3.80        5.44      5.74 o
  11   1  -5       51.61       58.16      7.20 o
  12   1  -5        6.02        7.65      7.57 o
  -9   2  -5       95.52       92.93      9.65 o
  -8   2  -5        8.09        2.01      6.84 o
  -7   2  -5      128.93      133.16     15.29 o
  -6   2  -5      114.77      123.30      8.82 o
  -5   2  -5      297.27      286.65     14.08 o
  -4   2  -5      381.46      393.91     13.81 o
  -3   2  -5      916.55      866.73     25.39 o
  -2   2  -5      461.25      503.49     14.34 o
  -1   2  -5      603.63      568.06     14.46 o
   0   2  -5     1785.30     1886.25     51.70 o
   2   2  -5      199.12      226.99      6.53 o
   3   2  -5     5537.43     5662.57    135.32 o
   4   2  -5       78.26       85.03      3.61 o
   5   2  -5      402.63      437.62     11.57 o
   6   2  -5      155.15      160.62      6.32 o
   7   2  -5      764.52      808.91     22.58 o
   8   2  -5       44.46       38.81      4.43 o
   9   2  -5      253.05      228.07     10.77 o
  10   2  -5       31.94       24.33      6.38 o
  11   2  -5       73.23       90.39     12.86 o
  12   2  -5        5.62       16.56      7.67 o
 -10   3  -5       32.22       35.80      9.65 o
  -9   3  -5       18.31       18.91      9.65 o
  -8   3  -5       90.75       96.95     12.87 o
  -7   3  -5       41.83       33.79      9.65 o
  -6   3  -5        2.54       -5.23      7.24 o
  -5   3  -5       54.23       52.93      3.34 o
  -4   3  -5       97.58      101.52      3.38 o
  -3   3  -5      786.67      735.99     22.33 o
  -2   3  -5      243.99      289.34      8.98 o
  -1   3  -5     1387.85     1377.79     45.02 o
   0   3  -5      249.69      247.31      8.67 o
   1   3  -5     1017.14      971.19     28.30 o
   2   3  -5      459.36      483.03     14.42 o
   3   3  -5      383.71      322.49     11.41 o
   4   3  -5      480.46      479.20     13.51 o
   5   3  -5      528.69      490.66     14.90 o
   6   3  -5       35.93       31.04      3.02 o
   7   3  -5      700.94      680.22     20.47 o
   8   3  -5      364.71      380.14     13.34 o
   9   3  -5       80.10       72.66      6.54 o
  10   3  -5       26.44       23.94      6.39 o
  11   3  -5       16.10       18.13      7.51 o
  12   3  -5       21.53       26.55     12.87 o
  -9   4  -5       90.09       86.09     14.88 o
  -8   4  -5       72.73       69.60     13.28 o
  -7   4  -5       19.83       12.07     10.46 o
  -6   4  -5       24.86       20.34      2.32 o
  -5   4  -5      585.94      552.98     21.59 o
  -4   4  -5      199.14      198.53      8.04 o
  -3   4  -5       60.72       65.34      4.12 o
  -2   4  -5       59.35       59.85      3.77 o
  -1   4  -5      885.35      903.86     28.82 o
   0   4  -5      671.99      701.80     21.91 o
   1   4  -5      521.05      455.97     15.33 o
   2   4  -5      513.35      562.31     18.82 o
   3   4  -5       94.90       85.52      5.12 o
   4   4  -5      213.16      224.45      9.17 o
   5   4  -5      330.87      326.76     11.49 o
   6   4  -5      114.01      104.05      5.27 o
   7   4  -5       68.60       62.91      5.00 o
   8   4  -5      190.16      220.50      9.85 o
   9   4  -5      108.45      115.61      8.75 o
  10   4  -5      127.80      126.74      9.11 o
  11   4  -5       77.97       75.72      9.93 o
  -9   5  -5       11.68        8.45     14.08 o
  -8   5  -5       11.79       14.88     12.87 o
  -7   5  -5        7.19       -1.21     11.67 o
  -6   5  -5      139.86      142.81     11.26 o
  -5   5  -5       23.84       22.13      6.84 o
  -4   5  -5      288.11      300.38     16.61 o
  -3   5  -5      133.51      128.22      6.45 o
  -2   5  -5       22.26       20.91      3.91 o
  -1   5  -5       26.47       27.53      4.06 o
   0   5  -5     1020.77     1058.50     35.37 o
   1   5  -5      148.44      133.79      6.68 o
   2   5  -5      313.59      320.38     14.17 o
   3   5  -5      137.92      105.22      6.52 o
   4   5  -5      118.94      116.31      6.52 o
   5   5  -5      492.62      510.64     18.51 o
   6   5  -5      319.69      328.37     12.40 o
   7   5  -5        6.88        4.26      4.24 o
   8   5  -5       21.24       15.00      6.66 o
   9   5  -5       99.42       93.93      8.99 o
  10   5  -5       27.57       23.39      9.21 o
  -8   6  -5        6.07        8.85     14.48 o
  -7   6  -5      136.79      170.97     22.13 o
  -6   6  -5      101.01      101.36      9.60 o
  -5   6  -5       51.35       48.21      8.31 o
  -4   6  -5      148.34      157.31     13.46 o
  -3   6  -5      231.70      217.14     10.43 o
  -2   6  -5       41.68       48.73      5.11 o
  -1   6  -5       57.92       57.77      7.78 o
   0   6  -5      466.01      471.50     19.35 o
   1   6  -5      463.01      472.35     16.29 o
   2   6  -5      133.13      138.98      7.46 o
   3   6  -5       68.91       75.01      5.86 o
   4   6  -5      257.99      261.92     11.32 o
   5   6  -5      108.84       98.11      6.73 o
   6   6  -5      206.91      201.78      9.98 o
   7   6  -5      116.70      117.90      9.55 o
   8   6  -5       33.47       33.01      8.77 o
   9   6  -5       32.02       47.63     10.32 o
  10   6  -5       56.78       46.66     14.08 o
  -7   7  -5        9.08       16.09     16.49 o
  -6   7  -5       61.52       60.91      9.90 o
  -5   7  -5       10.26       16.81      8.85 o
  -4   7  -5      224.25      223.74     22.33 o
  -3   7  -5      137.55      123.11     10.41 o
  -2   7  -5      275.17      297.47     14.26 o
  -1   7  -5       54.71       64.75      6.93 o
   0   7  -5       22.29       12.47      6.31 o
   1   7  -5       18.37        7.71      4.87 o
   2   7  -5      394.81      379.40     16.34 o
   3   7  -5       74.31       61.11      6.43 o
   4   7  -5      304.11      319.57     14.14 o
   5   7  -5       41.38       40.66      7.80 o
   6   7  -5       12.31       17.47      7.75 o
   7   7  -5        5.11        4.81      8.26 o
   8   7  -5      163.92      158.87     11.14 o
  -5   8  -5       30.29       44.97     11.06 o
  -4   8  -5       17.59       28.96     10.64 o
  -3   8  -5       46.59       71.32     12.19 o
  -2   8  -5      103.74      113.92     11.25 o
  -1   8  -5       79.69       74.51      9.75 o
   0   8  -5        0.88        5.65      7.42 o
   1   8  -5        2.43        6.39      6.84 o
   2   8  -5      192.23      203.63     11.75 o
   3   8  -5        0.89        2.32      6.29 o
   4   8  -5        6.43       10.25      7.34 o
   5   8  -5       27.76       29.38      8.13 o
   6   8  -5       18.40       18.54      8.83 o
   7   8  -5        0.09        8.01      8.67 o
  -3   9  -5        5.18       13.79     10.31 o
  -2   9  -5        1.47       15.82     11.78 o
  -1   9  -5        9.61       27.57     10.45 o
   0   9  -5       56.57       58.59     10.76 o
   1   9  -5       14.52       26.47      8.05 o
   2   9  -5        6.87       19.44      8.12 o
   3   9  -5       14.76       26.23      9.10 o
   4   9  -5       16.48       25.31     11.22 o
   5   9  -5        0.52       -4.43     17.70 o
  -4   0  -4     9654.43     9517.55    485.00 o
  -2   0  -4     1194.85     1148.96     56.32 o
   0   0  -4     3487.45     3491.55    134.23 o
   2   0  -4     3766.29     3564.38    115.15 o
   4   0  -4     2800.17     2897.11     90.98 o
   6   0  -4     2256.05     2315.25     98.76 o
   8   0  -4      380.12      353.35     19.14 o
  10   0  -4      141.37      168.75     12.95 o
  12   0  -4       69.54       82.02     12.20 o
  -9   1  -4       79.74       78.85      8.45 o
  -8   1  -4      296.66      304.53     24.54 o
  -7   1  -4      291.76      285.72     15.79 o
  -6   1  -4      159.23      130.34      9.65 o
  -5   1  -4      104.12       98.96      9.65 o
  -4   1  -4      261.05      187.50      9.81 o
  -3   1  -4       77.96       63.92      2.77 o
  -2   1  -4     1357.58     1200.42    106.61 o
  -1   1  -4      316.30      339.22      9.60 o
   0   1  -4     2393.25     2576.84     63.86 o
   1   1  -4      778.81      778.84     20.82 o
   2   1  -4     4035.45     3796.39     98.36 o
   3   1  -4     1454.24     1557.48     37.93 o
   4   1  -4     1195.22     1309.17     28.83 o
   5   1  -4      239.77      264.69      7.91 o
   6   1  -4      975.19     1021.79     30.43 o
   7   1  -4      176.77      181.98      6.54 o
   8   1  -4      337.89      373.94     10.84 o
   9   1  -4       15.35        8.49      4.70 o
  10   1  -4      338.44      417.98     18.44 o
  11   1  -4       62.41       57.80      6.66 o
  12   1  -4      150.13      166.57     10.13 o
 -10   2  -4       32.74       26.55      7.24 o
  -9   2  -4       77.40       63.96      9.25 o
  -8   2  -4       56.10       57.93      9.25 o
  -7   2  -4      131.83      126.89      8.67 o
  -6   2  -4      558.51      503.49     29.01 o
  -5   2  -4       19.05       19.75      4.24 o
  -4   2  -4      442.32      373.24     12.50 o
  -3   2  -4      246.18      231.66      7.30 o
  -2   2  -4      862.78      727.95     23.47 o
   0   2  -4      576.17      585.43     14.69 o
   2   2  -4     1184.21     1340.54     40.02 o
   3   2  -4      194.22      219.85      6.84 o
   4   2  -4     1110.63     1037.60     29.48 o
   5   2  -4     1457.67     1583.33     43.61 o
   6   2  -4      236.91      270.16      7.84 o
   7   2  -4       36.87       34.58      3.11 o
   8   2  -4      315.06      331.83      9.76 o
   9   2  -4       86.38       97.90      6.20 o
  10   2  -4       99.77      115.17      8.36 o
  11   2  -4       67.06       74.76      9.74 o
  12   2  -4        7.91       13.95      9.81 o
 -10   3  -4       40.48       51.49     10.46 o
  -9   3  -4       46.69       46.26     10.46 o
  -8   3  -4      102.42      104.19     13.28 o
  -7   3  -4      191.79      178.21     20.52 o
  -6   3  -4      185.72      169.22     15.69 o
  -5   3  -4      152.85      155.77      7.48 o
  -4   3  -4      455.44      410.73     13.47 o
  -3   3  -4      167.53      159.94      8.96 o
  -1   3  -4      875.12      874.32     28.41 o
   0   3  -4      911.93      894.98     21.56 o
   1   3  -4      599.13      616.33     18.10 o
   2   3  -4     2537.67     2824.15     67.47 o
   3   3  -4     1499.52     1687.21     42.64 o
   4   3  -4      611.96      588.28     16.57 o
   5   3  -4      349.11      349.09     11.02 o
   6   3  -4      159.76      163.82      5.72 o
   7   3  -4       27.20       27.45      3.29 o
   8   3  -4      440.31      478.55     15.70 o
   9   3  -4      142.71      144.14      7.60 o
  10   3  -4      151.70      167.29      9.55 o
  11   3  -4       22.82       23.81      6.58 o
  12   3  -4      108.19      104.60     12.25 o
 -10   4  -4       83.92       80.86     14.48 o
  -9   4  -4       15.29       32.58     12.07 o
  -8   4  -4       58.06       60.34     13.28 o
  -7   4  -4      293.78      274.76     28.16 o
  -6   4  -4      435.36      406.03     16.72 o
  -5   4  -4      148.09      132.44      4.55 o
  -4   4  -4      426.18      366.20     13.07 o
  -3   4  -4      699.41      723.25     21.95 o
  -2   4  -4      317.55      306.11      9.93 o
  -1   4  -4      725.78      769.83     26.77 o
   0   4  -4      793.16      836.30     23.16 o
   1   4  -4      169.59      180.90      7.05 o
   2   4  -4     1192.02     1053.12     37.70 o
   3   4  -4      155.68      147.45      6.73 o
   4   4  -4       78.72       86.96      4.79 o
   5   4  -4      290.74      298.41     11.17 o
   6   4  -4      606.92      610.98     18.70 o
   7   4  -4       27.73       17.47      4.17 o
   8   4  -4      113.48      107.16      6.88 o
   9   4  -4      118.68      127.60      7.68 o
  10   4  -4       48.01       40.71      6.85 o
  11   4  -4       21.40       19.12      8.64 o
  -9   5  -4      135.95      124.71     18.91 o
  -8   5  -4       33.13       35.80     13.68 o
  -7   5  -4        6.39        4.93      4.14 o
  -6   5  -4       13.95        3.84     11.06 o
  -5   5  -4      229.79      239.03     15.23 o
  -4   5  -4      474.03      463.24     18.03 o
  -3   5  -4      943.05      948.94     32.23 o
  -2   5  -4       27.21       23.63      3.91 o
  -1   5  -4      128.07      134.49      6.22 o
   0   5  -4      319.78      318.73     10.36 o
   1   5  -4      978.27     1001.09     31.73 o
   2   5  -4      415.83      396.13     15.36 o
   3   5  -4      354.05      324.78     14.31 o
   4   5  -4      177.54      178.64      8.00 o
   5   5  -4      764.68      765.91     25.47 o
   6   5  -4      122.10      119.85      6.08 o
   7   5  -4      117.72      112.72      6.37 o
   8   5  -4       14.92       13.55      6.34 o
   9   5  -4       25.56       34.06      7.43 o
  10   5  -4       24.33       41.55      8.38 o
  -8   6  -4       19.21       13.28     15.69 o
  -7   6  -4       55.39       73.88     12.87 o
  -6   6  -4       48.67       60.20      8.18 o
  -5   6  -4      127.84      133.16     11.31 o
  -4   6  -4       16.90       11.41      7.62 o
  -3   6  -4      150.85      150.65      8.72 o
  -2   6  -4       77.08       80.65      5.74 o
  -1   6  -4      258.34      253.16     10.73 o
   0   6  -4       47.04       46.97      5.75 o
   1   6  -4      800.72      800.57     29.00 o
   2   6  -4      333.14      332.72     12.26 o
   3   6  -4      273.54      281.23     10.70 o
   4   6  -4       88.97       91.41      6.65 o
   5   6  -4       28.32       32.16      5.45 o
   6   6  -4       54.04       49.76      6.09 o
   7   6  -4      113.11      112.42      9.43 o
   8   6  -4       76.73       85.69      9.08 o
   9   6  -4        7.34        7.31      8.16 o
  10   6  -4       11.82        1.43      8.69 o
  -7   7  -4       90.12       94.51     10.71 o
  -6   7  -4       41.45       37.93      9.15 o
  -5   7  -4      197.09      203.37     27.36 o
  -4   7  -4      122.12      106.26     12.14 o
  -3   7  -4      146.27      137.31     12.76 o
  -2   7  -4        9.70        5.67      7.42 o
  -1   7  -4      357.70      370.85     17.34 o
   0   7  -4        0.16        3.99      5.98 o
   1   7  -4       47.53       40.64      5.38 o
   2   7  -4       44.23       33.76      5.59 o
   3   7  -4       80.37       89.33      7.22 o
   4   7  -4        8.86       -0.03      5.45 o
   5   7  -4       59.23       63.18      7.08 o
   6   7  -4       11.99       16.17      7.43 o
   7   7  -4       89.81       83.76      9.18 o
   8   7  -4       44.14       53.89      9.18 o
   9   7  -4       43.60       32.99     14.48 o
  -6   8  -4        3.72       28.56     17.70 o
  -5   8  -4       21.77       46.80     10.92 o
  -4   8  -4       59.64       63.94     12.03 o
  -3   8  -4       53.76       72.89     21.52 o
  -2   8  -4       33.49       30.32     10.76 o
  -1   8  -4      121.67      125.95      9.79 o
   0   8  -4        6.76       11.06      6.60 o
   1   8  -4       38.92       53.40      7.88 o
   2   8  -4       13.98       18.36      7.54 o
   3   8  -4       54.12       61.30      6.92 o
   4   8  -4       45.76       55.38      6.99 o
   5   8  -4       49.65       45.18      8.82 o
   6   8  -4       50.47       50.94      8.87 o
   7   8  -4       46.17       49.75      8.68 o
  -3   9  -4       25.36       52.70     13.05 o
  -2   9  -4        6.21       34.29     12.07 o
  -1   9  -4        4.86       25.55     11.95 o
   0   9  -4       71.84       77.00      9.23 o
   1   9  -4      108.91      130.84     10.96 o
   2   9  -4       16.66       33.34      9.87 o
   3   9  -4       55.30       63.75      9.42 o
   4   9  -4        1.90       39.82     10.92 o
   5   9  -4       13.14       24.19     14.99 o
  -5   0  -3     1318.51     1224.55    103.79 o
  -3   0  -3     1766.02     1660.48     84.91 o
  -1   0  -3     2052.76     2496.57    144.82 o
   1   0  -3     7404.27     7792.55    238.78 o
   3   0  -3     2708.11     2377.97     76.36 o
   5   0  -3      283.44      290.84      8.97 o
   7   0  -3     1260.32     1286.34     40.62 o
   9   0  -3       78.87       94.55      9.57 o
  11   0  -3       39.53       50.42      8.98 o
  -9   1  -3      129.40      124.31     11.26 o
  -8   1  -3        0.94        1.77      3.26 o
  -7   1  -3      400.92      345.16     20.77 o
  -6   1  -3        2.22        0.15      2.82 o
  -5   1  -3     1381.44     1446.61     92.12 o
  -4   1  -3     3052.75     3249.13    130.35 o
  -3   1  -3     2196.66     2098.58     66.54 o
  -2   1  -3     2045.13     2152.01     63.59 o
  -1   1  -3     3631.38     3493.61     97.35 o
   0   1  -3       40.25       33.37      1.59 o
   1   1  -3    14731.82    14446.89    373.18 o
   2   1  -3     9851.80    10394.39    245.74 o
   3   1  -3     2504.93     2521.43     63.09 o
   4   1  -3      429.26      478.41     12.54 o
   5   1  -3     1534.57     1666.80     40.51 o
   6   1  -3      405.34      419.80     12.09 o
   7   1  -3      895.09      904.98     26.41 o
   8   1  -3      349.35      345.85     10.73 o
   9   1  -3      330.77      371.75     12.62 o
  10   1  -3       23.73       24.62      5.87 o
  11   1  -3       65.37       68.88      7.27 o
  12   1  -3       17.30       17.75      6.50 o
 -10   2  -3        1.46       -4.02      7.24 o
  -9   2  -3      195.09      195.51     18.91 o
  -8   2  -3       24.96       27.36      7.64 o
  -7   2  -3      390.09      372.24     18.20 o
  -6   2  -3        6.10        4.54      4.06 o
  -5   2  -3     1249.66     1183.94     64.29 o
  -4   2  -3      137.65      144.54      5.55 o
  -3   2  -3     1135.38     1085.04     28.82 o
  -2   2  -3      696.08      703.23     20.73 o
  -1   2  -3      993.51      940.15     25.53 o
   0   2  -3      521.49      534.06     12.61 o
   1   2  -3     2767.56     2702.97     69.73 o
   2   2  -3     2714.99     2892.12     71.25 o
   3   2  -3      900.34      927.67     92.12 o
   4   2  -3       52.98       54.37      2.59 o
   5   2  -3     1475.23     1505.14     42.57 o
   6   2  -3      298.79      302.14      8.91 o
   7   2  -3      177.38      157.06      6.02 o
   8   2  -3       35.57       31.84      3.32 o
   9   2  -3       78.61       92.83      5.99 o
  10   2  -3        6.79        3.43      5.54 o
  11   2  -3      138.23      159.97      9.68 o
  12   2  -3        3.71        8.69      6.45 o
 -10   3  -3       75.54       67.99     12.07 o
  -9   3  -3       25.87       32.99     10.46 o
  -8   3  -3       32.80       37.01      9.65 o
  -7   3  -3      221.36      194.30     18.51 o
  -6   3  -3      594.30      574.26     32.43 o
  -5   3  -3      714.24      644.90     24.98 o
  -4   3  -3      554.17      548.14     19.56 o
  -3   3  -3      701.44      695.49     20.66 o
  -2   3  -3      402.34      459.34     11.90 o
  -1   3  -3     3886.35     4124.82    102.62 o
   0   3  -3     1057.17     1116.27     27.50 o
   1   3  -3     2075.64     2047.85     59.03 o
   2   3  -3      658.78      679.47     19.63 o
   3   3  -3     1088.60     1054.06     29.26 o
   4   3  -3      314.43      282.40      7.90 o
   5   3  -3      170.53      175.16      6.55 o
   6   3  -3      412.01      405.07     12.88 o
   7   3  -3      344.41      360.02     12.73 o
   8   3  -3       26.72       26.41      3.84 o
   9   3  -3      119.25      130.86      7.48 o
  10   3  -3      137.48      124.59      8.49 o
  11   3  -3       15.41       18.25      6.57 o
  12   3  -3        7.66        2.97      6.53 o
 -10   4  -3       74.55       70.40     14.48 o
  -9   4  -3      100.26       96.95     15.29 o
  -8   4  -3      139.84      143.62     16.09 o
  -7   4  -3       94.48       84.20      4.57 o
  -6   4  -3      127.30      126.89      6.37 o
  -5   4  -3       64.59       72.56      3.54 o
  -4   4  -3      235.77      227.93      9.10 o
  -3   4  -3      144.93      120.27      4.92 o
  -2   4  -3      147.13      141.67      6.75 o
   1   4  -3     1120.76     1102.68     32.79 o
   2   4  -3      885.12      899.53     27.70 o
   3   4  -3      563.51      551.75     20.07 o
   4   4  -3      675.52      695.42     20.85 o
   5   4  -3      111.05      113.08      5.25 o
   6   4  -3      212.60      205.80      8.58 o
   7   4  -3      600.25      612.78     20.15 o
   8   4  -3      116.43       95.63      6.32 o
   9   4  -3       50.45       56.12      5.88 o
  10   4  -3      169.15      161.23      9.71 o
  11   4  -3       67.79       64.69     10.79 o
  -9   5  -3       56.42       54.31     15.29 o
  -8   5  -3      142.76      136.78     19.31 o
  -7   5  -3      203.47      202.82     15.49 o
  -6   5  -3        6.99        7.75      5.90 o
  -5   5  -3      324.88      298.92     15.97 o
  -4   5  -3      766.74      816.69     28.25 o
  -3   5  -3      545.57      518.83     21.36 o
  -2   5  -3      474.49      463.69     18.82 o
  -1   5  -3      220.65      216.65      8.91 o
   0   5  -3      443.55      415.35     16.09 o
   1   5  -3      555.04      534.20     18.60 o
   2   5  -3     1549.52     1499.29     48.75 o
   3   5  -3       36.27       45.51      3.99 o
   4   5  -3      225.50      223.02     10.17 o
   5   5  -3      239.12      250.92     10.82 o
   6   5  -3      509.05      491.25     15.58 o
   7   5  -3      114.61      122.76      6.95 o
   8   5  -3      203.90      176.43     10.26 o
   9   5  -3        4.93        0.41      6.93 o
  10   5  -3       35.96       15.86      8.38 o
  -9   6  -3       80.22       65.17     18.10 o
  -8   6  -3       59.38       86.09     17.70 o
  -7   6  -3       22.33       23.43      7.24 o
  -6   6  -3      105.67      107.02     10.33 o
  -5   6  -3      413.65      422.95     37.41 o
  -4   6  -3      365.59      355.64     16.69 o
  -3   6  -3      196.42      194.42     10.38 o
  -2   6  -3      176.08      196.02      9.54 o
  -1   6  -3       80.23       83.26      6.49 o
   0   6  -3      165.35      148.64      6.78 o
   1   6  -3      243.73      230.07     10.89 o
   2   6  -3      271.33      266.55     11.12 o
   3   6  -3       79.99       76.91      5.68 o
   4   6  -3      105.40       89.05      6.02 o
   5   6  -3       68.46       70.43      5.85 o
   6   6  -3      120.92      107.22      7.14 o
   7   6  -3       62.33       53.57      7.12 o
   8   6  -3      144.17      127.84      9.93 o
   9   6  -3       71.34       64.82      9.96 o
  10   6  -3       10.89        7.44      9.00 o
  -7   7  -3        0.94       14.28      8.47 o
  -6   7  -3      184.01      179.00     14.21 o
  -5   7  -3       69.85       80.56      9.96 o
  -4   7  -3      200.09      188.99     15.74 o
  -3   7  -3       77.84       84.31      8.02 o
  -2   7  -3      814.13      810.62     35.45 o
  -1   7  -3      301.34      291.79     14.11 o
   0   7  -3      674.09      680.98     28.91 o
   1   7  -3      109.92       94.86      6.77 o
   2   7  -3      147.35      142.77      7.80 o
   3   7  -3       83.27       72.16      6.24 o
   4   7  -3      533.11      496.40     18.46 o
   5   7  -3       89.66       80.97      6.96 o
   6   7  -3      283.10      283.86     14.62 o
   7   7  -3        4.76        3.62      6.71 o
   8   7  -3        9.03        8.89      7.91 o
   9   7  -3        2.94       12.39     11.38 o
  -6   8  -3       62.06       97.79     12.28 o
  -5   8  -3       24.98       47.87     11.21 o
  -4   8  -3       45.18       68.37     11.65 o
  -3   8  -3       21.46       27.04      9.34 o
  -2   8  -3       90.60      104.70     12.66 o
  -1   8  -3       25.15       27.77      8.15 o
   0   8  -3      140.82      151.64      9.63 o
   1   8  -3       88.18       89.67      8.11 o
   2   8  -3       18.29       15.22      6.84 o
   3   8  -3       14.91       14.63      5.82 o
   4   8  -3      232.53      215.68     10.91 o
   5   8  -3        2.34       13.15      7.09 o
   6   8  -3        5.64       19.71      7.98 o
   7   8  -3       38.32       32.36      8.73 o
  -4   9  -3       78.89       92.43     13.57 o
  -3   9  -3        4.16       17.02     17.10 o
  -2   9  -3       72.19       87.29     13.51 o
  -1   9  -3       26.26       41.61     11.78 o
   0   9  -3       36.64       50.12      9.67 o
   1   9  -3        7.44       22.06      8.34 o
   2   9  -3      253.59      260.53     14.06 o
   3   9  -3       38.01       47.17      8.40 o
   4   9  -3       48.65       45.94     11.17 o
   5   9  -3       26.92       48.87     11.61 o
  -8   0  -2      534.97      545.30     25.60 o
  -6   0  -2     1251.08     1403.64     63.72 o
   0   0  -2      165.48      133.03      5.47 o
   2   0  -2      770.71      706.06     22.99 o
   4   0  -2     4937.85     5254.31    183.42 o
   6   0  -2     2061.32     2061.35     74.35 o
   8   0  -2      785.73      822.09     30.02 o
  10   0  -2      430.78      493.17     30.70 o
  12   0  -2      132.85      125.04     16.49 o
  -9   1  -2       26.83       18.10      5.63 o
  -8   1  -2      304.65      266.82     15.65 o
  -7   1  -2      312.05      310.56     24.14 o
  -6   1  -2      947.06      993.24     75.23 o
  -5   1  -2     1540.26     1695.22    128.73 o
  -4   1  -2     2852.87     3076.21    118.98 o
  -3   1  -2      463.24      475.28     17.94 o
  -1   1  -2      981.93     1105.95     37.53 o
   0   1  -2     8302.74     8180.83    211.43 o
   1   1  -2     9320.81     9772.43    233.00 o
   2   1  -2     7377.26     8361.77    184.74 o
   3   1  -2      451.74      461.60     12.04 o
   4   1  -2     3660.48     3874.66     84.68 o
   5   1  -2      423.66      438.62     11.53 o
   6   1  -2     1198.56     1217.44     31.60 o
   7   1  -2      385.37      405.91     11.70 o
   8   1  -2      342.43      380.08     11.70 o
   9   1  -2       79.58       82.31      7.07 o
  10   1  -2      195.58      192.87     10.08 o
  11   1  -2        3.76        5.39      7.78 o
  12   1  -2       94.51      103.25      8.19 o
 -11   2  -2       34.99       19.71      8.05 o
 -10   2  -2      298.54      320.22     25.34 o
  -9   2  -2        6.66       17.70      7.64 o
  -8   2  -2       23.56       24.94      7.24 o
  -7   2  -2      234.70      230.72     15.36 o
  -5   2  -2      261.14      267.17     11.97 o
  -4   2  -2     2643.73     2584.80     73.95 o
  -3   2  -2      171.79      109.82      8.85 o
  -2   2  -2     1853.64     1706.16     44.69 o
  -1   2  -2      984.61      941.95     24.57 o
   0   2  -2     3295.58     3275.60     81.81 o
   1   2  -2      373.99      337.06      8.97 o
   2   2  -2     5079.32     5507.38    134.07 o
   3   2  -2      713.52      662.06     15.32 o
   4   2  -2      465.29      458.87      9.49 o
   5   2  -2       34.98       34.06      1.80 o
   6   2  -2     3582.83     3833.88     98.74 o
   7   2  -2      406.76      380.77     10.44 o
   8   2  -2      233.87      248.99      7.75 o
   9   2  -2       15.51       10.90      4.66 o
  10   2  -2      330.49      356.05     15.41 o
  11   2  -2       43.17       47.23      8.29 o
  12   2  -2       86.27      115.76     11.28 o
 -11   3  -2       65.80       59.14     12.07 o
 -10   3  -2      166.34      172.98     17.70 o
  -9   3  -2       80.10       60.34     11.67 o
  -8   3  -2      102.21      105.00     13.28 o
  -7   3  -2      233.62      223.10     13.93 o
  -6   3  -2      843.73      866.26     30.91 o
  -5   3  -2      740.08      678.82     25.64 o
  -4   3  -2      403.75      390.80     21.57 o
  -3   3  -2      160.55      161.77      5.08 o
  -2   3  -2     2262.81     2444.25     55.45 o
  -1   3  -2     2306.84     2209.85     50.06 o
   0   3  -2      485.35      462.85     10.75 o
   1   3  -2     2574.38     2623.21     68.95 o
   2   3  -2     1736.63     1946.80     45.85 o
   3   3  -2      321.56      404.70     12.89 o
   4   3  -2     4220.34     4643.46    122.24 o
   5   3  -2      931.54      915.41     22.17 o
   6   3  -2     1362.31     1432.58     35.65 o
   7   3  -2      606.65      595.90     18.14 o
   8   3  -2      211.13      232.98      8.93 o
   9   3  -2       36.81       43.01      5.62 o
  10   3  -2      310.40      320.83     14.62 o
  11   3  -2       68.09       73.16      7.14 o
 -10   4  -2       23.54       14.88     12.07 o
  -9   4  -2       10.09       10.46     12.47 o
  -8   4  -2       70.20       66.38     12.47 o
  -7   4  -2       46.15       50.91      3.73 o
  -6   4  -2      184.99      164.14      6.05 o
  -5   4  -2      364.22      363.60     15.30 o
  -4   4  -2      134.72      128.76      5.22 o
  -3   4  -2       78.17       78.25      3.67 o
  -2   4  -2      556.21      484.94     16.58 o
  -1   4  -2     1260.63     1303.46     40.97 o
   0   4  -2     1280.84     1298.19     37.23 o
   1   4  -2     1594.58     1621.23     50.74 o
   2   4  -2      717.51      802.62     24.86 o
   3   4  -2      277.11      267.42     11.35 o
   4   4  -2      518.87      542.66     16.93 o
   5   4  -2      211.19      190.43      7.81 o
   6   4  -2      278.11      284.54      8.54 o
   7   4  -2       65.22       46.04      3.61 o
   8   4  -2      478.97      490.67     15.91 o
   9   4  -2       72.57       71.68      6.29 o
  10   4  -2       38.35       43.01      6.31 o
  11   4  -2       10.51       -1.71      7.09 o
 -10   5  -2       17.17       32.18     15.69 o
  -9   5  -2       20.69       25.34     14.48 o
  -8   5  -2      121.60      134.20     10.11 o
  -7   5  -2      319.29      323.64     20.62 o
  -6   5  -2       31.87       40.98      7.64 o
  -5   5  -2        2.62        1.27      4.20 o
  -4   5  -2      370.61      347.31     14.20 o
  -3   5  -2      592.19      607.68     23.88 o
  -2   5  -2      163.30      155.85      7.04 o
  -1   5  -2      445.62      412.25     15.43 o
   0   5  -2      632.97      701.91     19.43 o
   1   5  -2      194.04      156.11      6.83 o
   2   5  -2      112.08      105.40      5.48 o
   3   5  -2     1114.83     1030.37     33.64 o
   4   5  -2      211.32      234.67     10.11 o
   5   5  -2       91.20       86.43      5.89 o
   6   5  -2      209.69      213.63      8.33 o
   7   5  -2      420.40      402.66     14.72 o
   8   5  -2      107.02      112.98      8.09 o
   9   5  -2       47.81       61.19      8.71 o
  10   5  -2       31.53       20.43      7.54 o
  -9   6  -2       37.85       56.72     16.09 o
  -8   6  -2       20.94       28.17      7.35 o
  -7   6  -2      158.82      176.19     22.73 o
  -6   6  -2      204.26      206.43     14.35 o
  -5   6  -2       77.46       75.90      9.91 o
  -4   6  -2      836.84      817.37     35.13 o
  -3   6  -2       73.91       78.71      6.03 o
  -2   6  -2       42.49       49.57      7.11 o
  -1   6  -2      284.27      261.06     12.16 o
   0   6  -2      891.53      932.07     30.87 o
   1   6  -2      193.47      188.01      7.73 o
   2   6  -2      710.45      672.87     24.10 o
   3   6  -2      743.75      707.02     25.94 o
   4   6  -2      496.48      470.64     16.71 o
   5   6  -2      217.81      208.71      9.65 o
   6   6  -2      143.91      150.95      9.62 o
   7   6  -2       30.51       25.43      6.82 o
   8   6  -2       11.20        6.11      7.09 o
   9   6  -2      122.33      105.64     10.20 o
  10   6  -2       18.81       16.95      8.75 o
  -8   7  -2        7.05       28.18     14.48 o
  -7   7  -2       40.19       63.96      9.90 o
  -6   7  -2       16.25       22.14      9.07 o
  -5   7  -2      352.03      343.96     24.04 o
  -4   7  -2      143.01      153.87     13.17 o
  -3   7  -2       61.26       64.76      8.46 o
  -2   7  -2      252.66      267.05     15.38 o
  -1   7  -2       82.11       81.58      8.01 o
   0   7  -2      439.74      429.32     15.69 o
   1   7  -2      684.82      662.49     22.94 o
   2   7  -2       37.63       38.51      5.26 o
   3   7  -2       80.62       61.18      5.90 o
   4   7  -2       28.24       37.19      5.47 o
   5   7  -2       18.97       20.48      5.63 o
   6   7  -2       12.03       12.82      6.88 o
   7   7  -2       63.46       70.90      9.35 o
   8   7  -2       15.77       22.20      7.99 o
   9   7  -2       47.43       46.07     11.38 o
  -6   8  -2        8.86       25.01     10.63 o
  -5   8  -2      167.66      195.81     15.74 o
  -4   8  -2       45.82       50.73      9.81 o
  -3   8  -2       61.66       69.28     10.60 o
  -2   8  -2        3.13        5.94      7.51 o
  -1   8  -2       42.42       49.76      8.38 o
   0   8  -2      127.14      103.93     10.44 o
   1   8  -2       84.50       96.60      8.88 o
   2   8  -2        0.65       11.53      7.21 o
   3   8  -2       72.03       73.24      6.98 o
   4   8  -2        5.02       10.75      5.95 o
   5   8  -2       14.89       19.99      7.75 o
   6   8  -2       59.12       73.27      9.36 o
   7   8  -2       40.44       62.38      9.17 o
  -4   9  -2        3.82       32.08     12.48 o
  -3   9  -2       64.53      104.15     13.90 o
  -2   9  -2        0.51       13.17     11.37 o
  -1   9  -2        6.62       12.71      8.73 o
   0   9  -2        1.76       27.36      9.39 o
   1   9  -2       93.41      106.38     16.26 o
   2   9  -2       67.60       76.81     11.86 o
   3   9  -2       15.40       45.19     11.73 o
   4   9  -2       12.98       21.23     10.47 o
   5   9  -2        7.98       43.03     15.27 o
  -9   0  -1       44.32       48.68      6.03 o
  -7   0  -1      431.11      433.26     29.37 o
  -5   0  -1     4182.28     3935.60    220.88 o
  -3   0  -1    15202.06    15443.59    851.38 o
   1   0  -1     1291.39      940.02     50.29 o
   3   0  -1     3328.93     3634.69    122.28 o
   5   0  -1     2849.36     3281.00    112.34 o
   7   0  -1        0.38        6.33      3.54 o
   9   0  -1     1012.39      999.83     40.75 o
  11   0  -1       43.19       26.30      7.84 o
  -9   1  -1      289.53      273.96     26.15 o
  -8   1  -1      193.17      177.01      7.82 o
  -7   1  -1      244.25      219.40      8.58 o
  -6   1  -1       74.95       65.32      2.98 o
  -5   1  -1     2606.99     2482.35     81.24 o
  -4   1  -1       47.59       57.12      2.40 o
  -3   1  -1     2581.67     2596.42     72.64 o
  -2   1  -1     5898.90     5911.91    149.04 o
   0   1  -1     6687.21     6801.47    175.72 o
   1   1  -1     2214.99     2229.55     55.14 o
   2   1  -1      295.71      299.08      7.37 o
   3   1  -1     3412.58     3560.27     89.09 o
   4   1  -1     1372.09     1416.33     34.52 o
   5   1  -1      426.30      466.95     13.03 o
   6   1  -1      343.12      358.25      9.89 o
   7   1  -1      380.80      365.79      9.99 o
   8   1  -1      166.93      186.41      5.84 o
   9   1  -1      120.03      148.18      6.43 o
  10   1  -1       59.61       56.46      5.79 o
  11   1  -1      123.82      134.58      8.13 o
  12   1  -1       30.96       27.94      8.27 o
 -11   2  -1        3.24        4.02      8.05 o
 -10   2  -1        3.25        2.01      8.05 o
  -9   2  -1      331.28      356.02     28.96 o
  -8   2  -1        3.17       -2.01      6.84 o
  -6   2  -1      276.24      255.05      8.68 o
  -4   2  -1       80.86       77.48      6.84 o
  -3   2  -1     4662.76     4417.20    139.62 o
  -2   2  -1      301.03      258.91      6.79 o
  -1   2  -1        5.22        8.11      1.60 o
   0   2  -1      786.80      745.40     18.87 o
   1   2  -1     7410.34     7802.49    184.17 o
   2   2  -1      944.76      900.98     19.63 o
   3   2  -1     3005.03     3230.51     82.75 o
   4   2  -1      601.54      610.17     16.45 o
   5   2  -1      292.84      314.44      8.46 o
   6   2  -1       18.85       22.65      1.92 o
   7   2  -1     1572.60     1652.89     44.95 o
   8   2  -1      101.25      113.39      4.88 o
   9   2  -1       49.75       51.71      4.13 o
  10   2  -1       26.40       21.27      5.00 o
  11   2  -1       77.92       87.89      6.78 o
  12   2  -1       15.52       27.77      9.01 o
 -11   3  -1       20.01       26.95     10.86 o
 -10   3  -1      129.89      109.42     14.48 o
  -9   3  -1      160.82      139.19     18.10 o
  -8   3  -1       84.96       85.75      6.05 o
  -7   3  -1      139.36      157.43      7.21 o
  -6   3  -1      164.99      159.15      7.67 o
  -5   3  -1      923.86      899.40     26.22 o
  -4   3  -1      433.52      377.27     10.96 o
  -3   3  -1      202.46      215.01      5.60 o
  -2   3  -1      188.49      137.76      4.81 o
  -1   3  -1     1845.17     2044.24     48.29 o
   0   3  -1     1420.85     1337.03     28.85 o
   1   3  -1     2130.62     2229.77     50.63 o
   2   3  -1      632.66      553.84     13.07 o
   3   3  -1      570.24      567.35     15.04 o
   4   3  -1      311.90      321.71      8.38 o
   5   3  -1       55.60       47.14      2.86 o
   6   3  -1      842.99      835.51     22.37 o
   7   3  -1       28.56       28.36      2.79 o
   8   3  -1      330.30      347.90     12.00 o
   9   3  -1       11.91        7.46      4.58 o
  10   3  -1       15.40        2.22      5.04 o
  11   3  -1       33.20       41.72      8.80 o
 -11   4  -1      136.31      105.80     16.90 o
 -10   4  -1       65.92       72.41     14.48 o
  -9   4  -1       30.63       26.15     12.87 o
  -8   4  -1      311.61      320.69     20.27 o
  -7   4  -1      456.24      449.72     20.69 o
  -6   4  -1      213.17      198.92      8.70 o
  -5   4  -1     1472.09     1417.91     57.12 o
  -4   4  -1      866.59      862.41     30.83 o
  -3   4  -1      128.01      135.31      6.75 o
  -2   4  -1      867.69      807.54     25.04 o
  -1   4  -1     1218.63     1293.68     31.55 o
   0   4  -1      972.14      885.94     22.82 o
   1   4  -1      734.26      793.02     24.30 o
   4   4  -1     1011.23      997.65     25.38 o
   5   4  -1      604.13      629.86     17.96 o
   6   4  -1      424.40      390.42     11.35 o
   7   4  -1       27.63       21.87      3.06 o
   8   4  -1      157.66      163.54      7.15 o
   9   4  -1       84.24       87.68      7.49 o
  10   4  -1       40.77       35.66      7.26 o
  11   4  -1        0.08      -11.67     11.67 o
 -10   5  -1       78.28       94.54     16.90 o
  -9   5  -1       46.49       33.79     14.48 o
  -8   5  -1       94.69       97.92      8.89 o
  -7   5  -1       15.74       20.11      6.21 o
  -6   5  -1      517.74      500.38     29.55 o
  -5   5  -1      125.10      108.05      6.68 o
  -4   5  -1      342.93      316.93     13.17 o
  -3   5  -1      142.42      152.86      7.57 o
  -2   5  -1      808.11      769.00     28.06 o
  -1   5  -1      128.01      116.62      6.26 o
   0   5  -1      828.63      751.02     24.80 o
   1   5  -1      303.66      309.59     11.37 o
   2   5  -1      197.19      173.80      7.74 o
   3   5  -1      174.12      177.46      7.40 o
   4   5  -1      644.77      624.63     18.83 o
   5   5  -1       88.19       88.76      4.22 o
   6   5  -1      119.89      116.52      5.32 o
   7   5  -1       76.67       88.47      5.16 o
   8   5  -1      128.39      153.55      7.65 o
   9   5  -1      105.00       95.89      8.98 o
  10   5  -1       37.00       33.13      9.51 o
  -9   6  -1       27.60       26.15     15.69 o
  -8   6  -1       42.45       54.29      8.40 o
  -7   6  -1      169.53      158.46     12.94 o
  -6   6  -1      138.67      144.66     12.43 o
  -5   6  -1       12.48       14.12      7.54 o
  -4   6  -1      109.76       94.15      9.82 o
  -3   6  -1      433.13      426.59     19.30 o
  -2   6  -1      812.38      750.75     27.05 o
  -1   6  -1      314.02      312.88     15.70 o
   0   6  -1      733.81      690.61     25.32 o
   1   6  -1      144.00      150.61      7.14 o
   2   6  -1      264.07      227.77     10.05 o
   3   6  -1       38.78       36.71      4.69 o
   4   6  -1      317.39      299.13     12.40 o
   5   6  -1      266.76      262.06     11.39 o
   6   6  -1      317.49      284.37     13.95 o
   7   6  -1        9.24        7.63      5.96 o
   8   6  -1       82.68       83.47      8.19 o
   9   6  -1        2.65       17.02      8.06 o
  10   6  -1       56.42       49.08     11.67 o
  -8   7  -1       63.64       76.87     10.57 o
  -7   7  -1       10.12       11.67     10.86 o
  -6   7  -1      112.34      102.25     11.31 o
  -5   7  -1        6.55       19.64      8.23 o
  -4   7  -1      390.07      406.91     18.00 o
  -3   7  -1        5.38        3.45      6.56 o
  -2   7  -1      789.79      755.02     33.36 o
  -1   7  -1      120.11      133.81      9.35 o
   0   7  -1     1064.45     1011.23     37.50 o
   1   7  -1       75.46       75.91      5.89 o
   2   7  -1      270.53      274.91     12.39 o
   3   7  -1      145.01      134.51      7.76 o
   4   7  -1       49.75       49.22      6.01 o
   5   7  -1       47.63       43.50      7.17 o
   6   7  -1      329.85      308.38     15.15 o
   7   7  -1       25.73       28.23      7.04 o
   8   7  -1      117.07       98.53     10.27 o
  -7   8  -1        7.53       27.80     10.41 o
  -6   8  -1        8.61       31.06     10.60 o
  -5   8  -1       99.25      112.64     15.09 o
  -4   8  -1       51.11       72.77     10.48 o
  -3   8  -1        9.80       24.23      9.16 o
  -2   8  -1       38.72       57.85      8.72 o
  -1   8  -1       30.33       48.42      8.49 o
   0   8  -1       65.02       75.32      9.89 o
   1   8  -1      182.94      169.21     12.14 o
   2   8  -1      312.22      278.04     14.48 o
   3   8  -1       19.49       25.42      5.96 o
   4   8  -1       45.00       44.59      7.08 o
   5   8  -1        4.55        6.94      7.18 o
   6   8  -1      172.47      180.45     11.74 o
   7   8  -1       20.63       28.73      8.49 o
  -5   9  -1       18.15       30.43     11.80 o
  -4   9  -1       30.08       33.75     11.91 o
  -3   9  -1        6.37        9.94     11.37 o
  -2   9  -1      112.04      117.95     13.93 o
  -1   9  -1        6.61       34.19      9.10 o
   0   9  -1       99.88      115.78     11.21 o
   1   9  -1       15.29       32.08      9.21 o
   2   9  -1       21.07       25.76      9.35 o
   3   9  -1       15.32       24.25     12.36 o
   4   9  -1       89.10      114.57     15.49 o
   5   9  -1       23.47       51.75     14.36 o
 -10   0   0      222.01      220.85     18.10 o
  -8   0   0      539.47      474.32     21.59 o
  -6   0   0     3593.64     3794.49    182.61 o
  -4   0   0     4962.20     5360.65    279.59 o
   2   0   0     1888.22     2185.52     79.69 o
   4   0   0     5194.67     5531.01    175.56 o
   6   0   0     3275.87     3486.18    114.75 o
   8   0   0      573.53      528.60     19.17 o
  10   0   0      209.32      207.31     15.27 o
  12   0   0       77.52       88.50     21.32 o
 -11   1   0       57.49       55.11      9.25 o
 -10   1   0      265.32      277.17     20.52 o
  -9   1   0      132.34      132.49     10.06 o
  -8   1   0      337.65      321.03     12.76 o
  -7   1   0       12.32       11.15      2.31 o
  -6   1   0     1734.18     1798.93     51.95 o
  -5   1   0      989.68     1034.44     30.60 o
  -4   1   0     3245.82     3370.74    104.82 o
  -3   1   0     2215.35     2418.02     67.19 o
  -2   1   0     8869.93     9717.33    244.50 o
  -1   1   0      473.26      458.02     10.54 o
   0   1   0      765.89      883.31     20.14 o
   1   1   0      404.03      399.44     10.00 o
   2   1   0     7642.29     8473.07    216.35 o
   3   1   0     2333.65     2528.89     63.06 o
   4   1   0     3637.01     3735.77     86.32 o
   5   1   0      971.60     1021.21     24.98 o
   6   1   0     1662.85     1713.18     44.87 o
   7   1   0        6.62        3.18      1.58 o
   8   1   0      343.54      331.33      9.24 o
   9   1   0      147.75      143.52      6.01 o
  10   1   0      229.84      256.54     10.94 o
  11   1   0       52.63       63.00      8.24 o
  12   1   0       66.65       71.24      9.66 o
 -11   2   0        3.47        9.65      8.85 o
 -10   2   0       64.42       63.96     11.26 o
  -9   2   0      128.60      111.09      7.93 o
  -8   2   0     1075.16     1065.26     39.02 o
  -7   2   0      160.02      163.06      7.00 o
  -6   2   0      353.46      278.92      8.05 o
  -5   2   0      396.40      405.69     13.31 o
  -4   2   0     2217.18     2459.80     70.23 o
  -3   2   0      347.14      357.66      9.78 o
  -2   2   0     5521.50     5830.40    138.13 o
  -1   2   0      763.92      699.63     17.88 o
   0   2   0     3638.15     3822.70     82.56 o
   1   2   0      831.07      763.71     16.12 o
   2   2   0     5438.90     5714.61    125.15 o
   3   2   0      324.26      335.84      8.72 o
   4   2   0     2124.70     2356.67     57.78 o
   5   2   0      470.84      476.70     12.64 o
   7   2   0      145.25      149.41      4.96 o
   8   2   0     1029.57     1053.46     31.87 o
   9   2   0      136.47      118.94      6.05 o
  10   2   0       70.88       75.58      5.25 o
  11   2   0        5.39       10.42      8.73 o
  12   2   0       90.69      102.19     10.66 o
 -11   3   0       14.76       13.68     10.86 o
 -10   3   0      171.86      192.29     18.91 o
  -9   3   0      118.84      117.54     18.91 o
  -8   3   0      441.11      430.01     18.46 o
  -7   3   0      259.76      249.61      8.24 o
  -6   3   0     1702.16     1717.54     50.51 o
  -5   3   0       61.20       51.97      2.66 o
  -4   3   0      555.94      528.98     16.34 o
  -3   3   0      413.94      392.93     11.74 o
  -2   3   0      430.27      392.74     11.17 o
  -1   3   0      276.83      261.73      7.91 o
   0   3   0     5500.81     5888.08    133.77 o
   1   3   0      330.40      309.69      6.75 o
   2   3   0      481.71      444.03      9.58 o
   3   3   0      512.78      488.11     10.60 o
   4   3   0      645.68      636.46     14.60 o
   5   3   0       52.39       42.77      2.29 o
   6   3   0     1671.58     1718.25     44.15 o
   7   3   0      342.59      327.11      8.50 o
   8   3   0      395.68      399.03     13.63 o
   9   3   0       93.54       80.92      5.41 o
  10   3   0      155.32      168.31      9.48 o
  11   3   0       24.99       28.69      8.59 o
 -11   4   0        9.43       -0.40     12.87 o
 -10   4   0      250.52      293.67     28.56 o
  -9   4   0       62.61       55.39      6.40 o
  -8   4   0       15.37       22.49      8.25 o
  -7   4   0       12.53        6.52      3.87 o
  -6   4   0     1127.52     1158.97     40.32 o
  -5   4   0      571.78      551.89     17.22 o
  -4   4   0     1117.28     1123.81     34.24 o
  -3   4   0      866.28      804.03     25.51 o
  -2   4   0     2122.99     2310.21     62.54 o
  -1   4   0     1013.57     1037.10     24.96 o
   0   4   0     3040.36     3269.68     74.56 o
   1   4   0      763.04      791.38     21.89 o
   2   4   0     1789.57     1981.29     54.10 o
   3   4   0      943.53      892.07     23.76 o
   4   4   0     1158.08     1167.72     29.79 o
   5   4   0      462.66      461.88     13.55 o
   6   4   0      999.45     1042.27     28.20 o
   7   4   0       15.15       14.50      3.01 o
   8   4   0        7.41       13.64      3.78 o
   9   4   0       63.74       56.31      5.75 o
  10   4   0      235.35      267.46     20.22 o
  11   4   0        8.84        3.47     12.17 o
 -10   5   0       18.96       28.16     15.29 o
  -9   5   0      198.16      200.21     18.10 o
  -8   5   0       63.46       66.27      8.10 o
  -7   5   0      212.77      215.22     18.91 o
  -6   5   0      207.85      209.75     10.76 o
  -5   5   0      868.36      816.48     29.66 o
  -4   5   0      110.67      107.88      6.09 o
  -3   5   0       44.24       32.94      4.26 o
  -2   5   0      774.02      785.49     31.88 o
  -1   5   0      755.16      702.33     26.80 o
   0   5   0      514.78      543.96     18.85 o
   1   5   0      746.50      701.79     21.70 o
   2   5   0      849.33      890.61     23.92 o
   3   5   0       58.62       46.01      4.10 o
   4   5   0      101.44      105.90      5.25 o
   5   5   0      808.40      768.84     22.43 o
   6   5   0      179.95      179.65      7.04 o
   7   5   0      146.44      144.15      6.71 o
   8   5   0       73.13       64.81      5.86 o
   9   5   0      202.17      206.01     13.20 o
  10   5   0       19.94       36.98     12.75 o
  -9   6   0        2.53        5.70     10.46 o
  -8   6   0      132.29      138.76     12.05 o
  -7   6   0      120.47      134.25     12.07 o
  -6   6   0       72.35       55.16      8.98 o
  -5   6   0      396.89      400.74     18.69 o
  -4   6   0      418.05      427.84     16.82 o
  -3   6   0      259.62      249.58     12.42 o
  -2   6   0      563.88      570.77     25.70 o
  -1   6   0      367.15      327.20     17.34 o
   0   6   0      234.95      243.69     11.13 o
   1   6   0      384.03      358.70     13.15 o
   2   6   0      542.22      562.46     19.93 o
   3   6   0      319.89      310.58     10.62 o
   4   6   0      368.76      378.02     13.64 o
   5   6   0      362.65      362.02     13.31 o
   6   6   0       97.37       81.18      8.20 o
   7   6   0      136.96      143.35      8.16 o
   8   6   0      118.07      127.99      8.93 o
   9   6   0        8.93       15.06      7.23 o
  -8   7   0        0.05       17.34      9.65 o
  -7   7   0       16.86       30.54     13.48 o
  -6   7   0       68.21       72.12     10.63 o
  -5   7   0       38.18       41.31     10.02 o
  -4   7   0       65.88       73.21      7.58 o
  -3   7   0      235.89      241.67     14.70 o
  -2   7   0      243.36      246.37     14.70 o
  -1   7   0      156.86      165.54     12.15 o
   0   7   0      126.88      111.96      6.84 o
   1   7   0      222.54      237.26     10.91 o
   2   7   0      242.08      239.23     10.78 o
   3   7   0      269.66      279.35     11.81 o
   4   7   0       69.99       73.08      6.33 o
   5   7   0       69.77       77.56      7.68 o
   6   7   0       62.10       68.25      6.76 o
   7   7   0       16.52       18.88      6.36 o
   8   7   0        0.77       14.00      8.52 o
  -7   8   0       34.49       49.57     11.50 o
  -6   8   0       55.89       80.52     12.67 o
  -5   8   0       17.16       38.67     11.26 o
  -4   8   0       17.12       21.42     11.26 o
  -3   8   0      344.76      377.56     19.89 o
  -2   8   0       15.93       14.01      7.62 o
  -1   8   0      277.44      263.15     21.61 o
   0   8   0      110.23      104.43     10.05 o
   1   8   0      326.32      345.87     17.93 o
   2   8   0       16.73       17.61      8.15 o
   3   8   0      332.36      340.63     16.76 o
   4   8   0       14.56       19.20      7.69 o
   5   8   0       30.90       44.77      9.77 o
   6   8   0       47.41       64.79     10.30 o
   7   8   0       41.35       51.29     10.72 o
  -5   9   0       90.06      112.75     14.63 o
  -4   9   0        3.05        9.12     10.95 o
  -3   9   0       18.85       25.35     11.80 o
  -2   9   0        0.66       12.26      9.05 o
  -1   9   0       43.52       58.84     12.07 o
   0   9   0        5.79       25.82      9.12 o
   1   9   0       38.15       61.27      9.90 o
   2   9   0        0.57       12.08      8.94 o
   3   9   0       28.64       56.30     13.62 o
   4   9   0        2.91       18.04     12.76 o
   5   9   0       74.52      111.88     16.05 o
 -11   0   1       16.51       -6.84      7.24 o
  -9   0   1      892.67      872.55     71.61 o
  -5   0   1     3383.41     3779.03    127.40 o
  -3   0   1     2793.11     3092.47    122.18 o
   1   0   1     1088.66      891.71     33.85 o
   3   0   1    17097.33    17125.47    589.33 o
   5   0   1     4638.44     4444.32    137.65 o
   7   0   1      355.92      375.13     13.09 o
   9   0   1       55.73       55.31      5.33 o
  11   0   1      335.55      370.50     39.42 o
 -12   1   1       33.33       18.91      8.85 o
 -11   1   1      130.68      129.96      9.79 o
 -10   1   1       63.46       68.39      8.45 o
  -9   1   1      178.96      219.65     16.49 o
  -8   1   1      154.66      170.04      9.57 o
  -7   1   1      298.16      287.88     12.91 o
  -6   1   1      385.64      379.36     14.00 o
  -5   1   1      570.24      621.31     16.23 o
  -4   1   1     1415.60     1440.76     34.51 o
  -3   1   1     3689.10     3844.14     89.09 o
  -2   1   1      341.76      337.71      7.83 o
  -1   1   1     2331.06     2337.69     52.00 o
   0   1   1     6967.92     7016.83    165.58 o
   1   1   1      411.05      524.88     13.50 o
   2   1   1     5775.65     5880.52    140.53 o
   3   1   1     2425.16     2401.85     59.45 o
   4   1   1       62.10       70.51      2.05 o
   5   1   1     2599.95     2515.28     60.29 o
   6   1   1       79.46       68.13      2.35 o
   7   1   1      228.62      215.27      7.06 o
   8   1   1      171.79      161.89      5.97 o
   9   1   1      349.40      344.36     11.24 o
  10   1   1       71.19       86.59      5.34 o
  11   1   1       44.06       52.26      7.79 o
  12   1   1       44.75       70.40     14.72 o
 -11   2   1       66.06       79.25     12.47 o
 -10   2   1       24.00       26.07      5.12 o
  -9   2   1       39.52       40.71      5.50 o
  -8   2   1      122.58      137.68      5.34 o
  -7   2   1     1567.17     1613.55     53.28 o
  -6   2   1        9.46       10.74      1.87 o
  -5   2   1      228.43      251.75      8.85 o
  -4   2   1      723.60      730.74     16.48 o
  -3   2   1     3392.38     3629.88     78.49 o
  -2   2   1      845.60      810.93     19.70 o
  -1   2   1     6560.28     6845.69    156.40 o
   0   2   1      957.71      905.33     19.91 o
   1   2   1       83.35       42.45      1.49 o
   2   2   1      302.09      249.68      6.13 o
   3   2   1     5283.68     5030.96    114.62 o
   4   2   1       45.23       44.57      1.86 o
   5   2   1      461.71      482.76     12.06 o
   6   2   1      252.91      237.57      6.59 o
   7   2   1      265.54      242.50      7.80 o
   8   2   1        8.12       10.19      2.60 o
   9   2   1      338.81      357.76     13.34 o
  10   2   1        5.72        3.58      5.38 o
  11   2   1        7.80        2.56      7.57 o
 -11   3   1       36.09       26.95     11.67 o
 -10   3   1        6.12       10.57      7.44 o
  -9   3   1        1.27       -3.81      4.86 o
  -8   3   1      352.14      363.80     20.55 o
  -7   3   1       24.83       26.84      2.50 o
  -6   3   1      764.87      739.52     26.12 o
  -5   3   1       71.50       72.71      3.11 o
  -4   3   1      317.02      326.48      9.46 o
  -3   3   1      745.34      752.74     16.98 o
  -2   3   1      648.88      563.14     13.81 o
  -1   3   1     2120.38     2205.09     48.10 o
   0   3   1     1266.05     1182.58     27.39 o
   1   3   1     1824.11     1981.66     43.82 o
   2   3   1      232.95      187.57      4.47 o
   3   3   1      199.14      175.75      4.80 o
   4   3   1      380.67      331.50      9.04 o
   5   3   1      900.79      870.94     21.66 o
   6   3   1      105.45      109.08      4.27 o
   7   3   1       96.81      109.94      3.91 o
   8   3   1      102.95      109.14      5.10 o
   9   3   1      225.36      199.45      8.44 o
  10   3   1      107.31      116.89     10.13 o
  11   3   1       25.40       18.74      8.47 o
 -11   4   1        1.80        0.40     13.68 o
 -10   4   1       52.44       67.35      6.93 o
  -9   4   1       79.73       85.60      8.40 o
  -8   4   1      148.66      160.57     12.14 o
  -7   4   1       37.76       40.14      3.91 o
  -6   4   1      391.84      344.25     11.92 o
  -5   4   1      610.64      625.14     19.24 o
  -4   4   1      967.85      938.54     29.17 o
  -3   4   1      155.50      130.29      4.93 o
  -2   4   1      273.84      323.15      9.68 o
  -1   4   1      992.67     1055.79     22.90 o
   0   4   1     1048.01      957.52     20.43 o
   1   4   1     1112.22     1170.17     28.20 o
   2   4   1      779.03      706.64     19.47 o
   3   4   1      175.58      182.52      4.71 o
   4   4   1      970.85      974.10     24.28 o
   5   4   1     1643.39     1622.92     40.07 o
   6   4   1      195.70      183.12      6.33 o
   7   4   1      459.79      467.23     15.14 o
   8   4   1      353.75      357.09     13.08 o
   9   4   1       54.39       41.71      4.75 o
  10   4   1       60.74       63.90     16.90 o
  11   4   1      140.84      140.14     31.38 o
 -10   5   1       45.26       48.68     14.88 o
  -9   5   1       84.57       83.88     10.06 o
  -8   5   1      108.41      130.19     11.60 o
  -7   5   1       96.84      103.68      9.57 o
  -6   5   1      201.59      176.93     11.62 o
  -5   5   1       96.82       95.67      5.66 o
  -4   5   1      579.93      561.21     23.08 o
  -3   5   1      145.30      140.67      7.89 o
  -2   5   1      124.56      107.37      6.93 o
  -1   5   1      361.30      374.01     12.37 o
   0   5   1      968.47      866.95     24.58 o
   1   5   1      161.98      154.19      5.70 o
   2   5   1      760.36      725.12     21.01 o
   3   5   1      145.24      138.85      5.64 o
   4   5   1      335.74      319.68     11.13 o
   5   5   1      167.88      148.53      5.37 o
   6   5   1      553.80      532.93     16.94 o
   7   5   1       12.65        6.80      3.83 o
   8   5   1       88.81       90.98      7.21 o
   9   5   1       39.00       51.18     10.80 o
  10   5   1       88.88      100.14     13.37 o
  -9   6   1        1.03        8.45      8.16 o
  -8   6   1       88.10       94.66     10.71 o
  -7   6   1        5.24       -4.38      7.81 o
  -6   6   1      281.13      275.96     19.41 o
  -5   6   1      258.70      254.65     14.33 o
  -4   6   1      305.99      293.50     14.92 o
  -3   6   1       34.29       36.03      5.55 o
  -2   6   1      287.87      239.11     13.07 o
  -1   6   1      121.02      131.44      9.28 o
   0   6   1      867.10      795.48     28.20 o
   1   6   1      316.99      302.75     11.54 o
   2   6   1      725.13      664.46     23.80 o
   3   6   1      522.43      510.86     14.52 o
   4   6   1      129.00      117.75      5.96 o
   5   6   1        3.97       -2.61      4.72 o
   6   6   1      163.44      156.90      8.21 o
   7   6   1      190.66      172.03      8.64 o
   8   6   1       37.48       49.06      8.63 o
   9   6   1       36.48       17.64     12.48 o
  -8   7   1      133.89      128.80     12.75 o
  -7   7   1       34.81       34.41     10.06 o
  -6   7   1      317.03      290.94     21.53 o
  -5   7   1       46.09       49.45     10.13 o
  -4   7   1       46.77       63.56     10.62 o
  -3   7   1      150.13      142.92     10.26 o
  -2   7   1      337.76      339.39     16.32 o
  -1   7   1       93.72      100.91      8.67 o
   0   7   1      989.38      968.26     37.50 o
   1   7   1      114.11      132.52      7.95 o
   2   7   1      755.33      722.66     28.90 o
   3   7   1       11.21        6.90      4.89 o
   4   7   1      299.40      287.52     12.92 o
   5   7   1       11.95       11.90      6.53 o
   6   7   1       81.77       84.99      8.54 o
   7   7   1       16.17       17.79      7.65 o
   8   7   1       64.75       73.70     12.37 o
  -7   8   1       16.31       14.27     10.64 o
  -6   8   1      170.42      186.35     15.98 o
  -5   8   1        5.81       18.69      9.09 o
  -4   8   1       54.29       56.09     10.80 o
  -3   8   1       15.36       27.17      8.04 o
  -2   8   1      308.49      323.09     17.57 o
  -1   8   1      185.73      159.33     16.40 o
   0   8   1      107.54      140.02     10.06 o
   1   8   1       32.29       49.41      8.75 o
   2   8   1       65.79       68.50      9.29 o
   3   8   1        9.86       15.41      6.31 o
   4   8   1       59.26       72.64      9.37 o
   5   8   1      101.84      111.68     11.24 o
   6   8   1        9.99       27.34      9.52 o
   7   8   1        5.21       22.16     12.25 o
  -5   9   1       19.55       33.61     12.64 o
  -4   9   1       81.08      110.46     32.99 o
  -3   9   1       13.54       24.34     11.66 o
  -2   9   1       41.04       56.62      9.61 o
  -1   9   1       14.14       46.20      9.72 o
   0   9   1      100.62      115.35     11.50 o
   1   9   1        5.84       19.72      9.22 o
   2   9   1      110.03      118.68     15.20 o
   3   9   1        8.27       25.55     13.22 o
   4   9   1       24.70       52.31     13.90 o
   5   9   1       16.54       45.74     14.65 o
 -12   0   2      102.97       91.72     12.87 o
 -10   0   2      508.50      578.89     41.03 o
  -8   0   2      774.89      792.30     42.95 o
  -6   0   2     2103.60     2117.22    151.66 o
  -4   0   2     4589.49     4845.16    183.42 o
   0   0   2      228.97      153.06      5.47 o
   2   0   2    40086.91    39366.76   1605.45 o
   4   0   2      293.61      343.43     11.23 o
   6   0   2     1007.81     1175.97     36.45 o
   8   0   2      430.24      454.80     18.64 o
  10   0   2       88.05       79.28      6.54 o
 -12   1   2      106.64      101.78     13.68 o
 -11   1   2        2.37        3.38      5.89 o
 -10   1   2      146.01      132.75     15.29 o
  -9   1   2       81.26       94.17      7.38 o
  -8   1   2      389.99      417.92     15.53 o
  -7   1   2      348.35      382.53     15.43 o
  -6   1   2     1026.07     1046.70     37.56 o
  -5   1   2      475.39      494.83     13.25 o
  -4   1   2     3338.71     3558.87     96.04 o
  -3   1   2      497.56      513.91     12.01 o
  -2   1   2     6190.52     7033.30    184.68 o
  -1   1   2     9144.41     9648.22    232.98 o
   0   1   2     8584.20     8475.49    211.43 o
   1   1   2     1100.25     1212.00     31.80 o
   2   1   2      436.83      488.32     12.56 o
   3   1   2      395.05      400.24     12.61 o
   4   1   2     2590.12     2782.79     92.35 o
   5   1   2     1603.64     1768.07     45.01 o
   6   1   2     1004.25     1024.01     26.40 o
   7   1   2      299.57      308.02      8.74 o
   8   1   2      321.73      286.69      8.82 o
   9   1   2       31.89       26.56      2.62 o
  10   1   2       78.45       70.69      5.62 o
  11   1   2       51.40       43.06     26.75 o
 -11   2   2       43.57       42.63      7.64 o
 -10   2   2      285.69      296.30     19.45 o
  -9   2   2       27.75       21.73      5.70 o
  -8   2   2      253.28      277.63     11.14 o
  -7   2   2      398.92      367.76     14.83 o
  -6   2   2     3745.27     3999.49    115.00 o
  -5   2   2       12.32       15.07      1.81 o
  -4   2   2      344.94      337.02      9.98 o
  -3   2   2      618.50      580.68     15.22 o
  -2   2   2     5202.34     5647.49    126.42 o
  -1   2   2      379.09      338.00      8.49 o
   0   2   2     3140.14     3153.73     77.07 o
   1   2   2     1012.42      975.13     23.24 o
   2   2   2     1950.88     1811.45     44.74 o
   3   2   2      114.28      113.83      3.50 o
   4   2   2     2529.79     2478.59     60.52 o
   5   2   2      253.40      256.14      7.97 o
   6   2   2      398.40      464.42     13.48 o
   7   2   2      261.54      271.88      9.18 o
   8   2   2       29.64       20.74      4.81 o
   9   2   2        3.48        2.50      4.33 o
  10   2   2      265.44      283.06     13.97 o
  11   2   2       33.61       25.66      7.75 o
 -11   3   2       64.88       85.69     14.48 o
 -10   3   2      276.56      296.27     29.37 o
  -9   3   2       27.30       24.95      6.17 o
  -8   3   2      230.42      248.86     12.74 o
  -7   3   2      704.69      670.64     19.32 o
  -6   3   2     1264.09     1331.68     41.12 o
  -5   3   2      807.05      789.53     23.73 o
  -4   3   2     3922.91     4338.99    122.22 o
  -3   3   2      458.31      546.52     11.52 o
  -2   3   2     1492.64     1673.55     38.84 o
  -1   3   2     2736.01     2762.86     61.28 o
   0   3   2      436.52      393.19     10.72 o
   1   3   2     2038.03     1957.41     50.13 o
   2   3   2     1994.86     2159.85     58.81 o
   3   3   2      155.19      152.53      4.85 o
   4   3   2      548.06      538.87     12.60 o
   5   3   2      761.75      689.64     17.02 o
   6   3   2      794.19      819.11     20.50 o
   7   3   2      184.51      190.75      7.87 o
   8   3   2      115.64       99.63      6.78 o
   9   3   2       96.19       87.49      6.93 o
  10   3   2      151.46      165.93     12.19 o
  11   3   2       58.28       69.90      9.79 o
 -11   4   2       20.51       22.93     13.28 o
 -10   4   2       36.05       41.99      7.80 o
  -9   4   2       65.08       64.90      8.26 o
  -8   4   2      441.57      450.67     27.42 o
  -7   4   2       64.65       51.12      3.77 o
  -6   4   2      224.95      218.06      9.56 o
  -5   4   2      265.66      241.59      8.44 o
  -4   4   2      519.75      533.43     18.08 o
  -3   4   2      359.26      338.00      9.36 o
  -2   4   2      622.10      697.19     20.64 o
  -1   4   2     1718.61     1754.31     43.25 o
   0   4   2     1333.89     1371.97     34.47 o
   1   4   2     1367.24     1411.44     35.18 o
   2   4   2      641.68      571.72     14.32 o
   3   4   2       40.75       36.95      2.54 o
   4   4   2       93.92       93.69      3.95 o
   5   4   2      408.13      402.75     11.81 o
   6   4   2      230.54      209.74      6.79 o
   7   4   2       18.36       22.03      4.58 o
   8   4   2       48.25       57.18      6.30 o
   9   4   2       15.16       21.61      5.63 o
  10   4   2       38.77       40.19     12.87 o
 -10   5   2       38.34       39.41      8.10 o
  -9   5   2       50.69       49.47      8.77 o
  -8   5   2       98.87      108.08     10.53 o
  -7   5   2      338.89      330.49     23.12 o
  -6   5   2      193.64      194.33      9.86 o
  -5   5   2      133.98      134.57      6.79 o
  -4   5   2      236.15      257.73     11.18 o
  -3   5   2     1050.22      970.75     37.46 o
  -2   5   2      112.42      104.03      5.36 o
  -1   5   2      179.54      143.82      5.69 o
   0   5   2      497.25      557.11     17.58 o
   1   5   2      473.01      450.60     12.84 o
   2   5   2      169.23      154.31      5.58 o
   3   5   2      614.54      634.07     16.77 o
   4   5   2      347.62      344.74      9.92 o
   5   5   2        2.41        1.89      2.93 o
   6   5   2       12.78       21.38      4.31 o
   7   5   2      372.48      350.78     13.44 o
   8   5   2      107.32      107.22      9.98 o
   9   5   2        7.89       16.40     11.31 o
  10   5   2       15.97        3.15     10.93 o
 -10   6   2       27.62       24.14     16.49 o
  -9   6   2      131.31      117.47     11.88 o
  -8   6   2       15.71       18.47      8.69 o
  -7   6   2       35.56       31.12      9.09 o
  -6   6   2      176.82      181.80     13.40 o
  -5   6   2      198.23      182.96     11.30 o
  -4   6   2      433.73      400.26     20.74 o
  -3   6   2      896.22      836.53     33.52 o
  -2   6   2      781.36      727.25     26.95 o
  -1   6   2      150.87      130.11      7.24 o
   0   6   2      855.22      893.05     30.34 o
   1   6   2      287.19      270.62     10.72 o
   2   6   2       26.08       27.27      3.86 o
   3   6   2       76.73       79.05      4.88 o
   4   6   2      761.56      781.07     27.13 o
   5   6   2      119.82      128.78      8.25 o
   6   6   2      167.98      162.58     10.20 o
   7   6   2      126.75      154.22     10.22 o
   8   6   2       32.46       38.05      8.61 o
   9   6   2       39.84       45.23     13.29 o
  -8   7   2       17.64       41.13     10.53 o
  -7   7   2       74.00       91.65     17.10 o
  -6   7   2       12.89       31.89      9.74 o
  -5   7   2       24.73       34.20      9.29 o
  -4   7   2       21.70       18.10      6.25 o
  -3   7   2       45.28       38.83      8.87 o
  -2   7   2       27.15       23.62      6.43 o
  -1   7   2      649.62      616.74     29.57 o
   0   7   2      414.39      410.26     17.62 o
   1   7   2       36.71       44.63      5.23 o
   2   7   2      255.67      269.34     11.86 o
   3   7   2      115.32      132.40      7.25 o
   4   7   2      143.36      143.03      9.22 o
   5   7   2      398.52      420.70     18.04 o
   6   7   2       10.44       25.09      8.58 o
   7   7   2       46.78       40.93      8.80 o
   8   7   2        5.86       24.71      9.50 o
  -7   8   2       46.53       58.89     12.36 o
  -6   8   2       56.40       54.81     11.68 o
  -5   8   2       20.29       29.85      9.34 o
  -4   8   2        3.29       14.75     10.36 o
  -3   8   2       84.96       87.38      8.77 o
  -2   8   2        1.01       -0.73      7.64 o
  -1   8   2      112.44      115.27     10.29 o
   0   8   2      127.05      115.06      9.82 o
   1   8   2       23.16       31.76      8.36 o
   2   8   2        3.56        7.37      8.10 o
   3   8   2       52.24       63.06      7.83 o
   4   8   2       50.56       45.19      8.03 o
   5   8   2      140.65      161.82     11.20 o
   6   8   2        9.64       29.16     11.09 o
  -5   9   2        4.51        2.96     20.52 o
  -4   9   2       15.48       48.41     12.22 o
  -3   9   2       23.82       39.23     11.78 o
  -2   9   2       72.94       97.97     15.60 o
  -1   9   2       64.33       70.98     10.39 o
   0   9   2        1.86       12.69      8.91 o
   1   9   2        8.42       21.61     13.49 o
   2   9   2        0.24       25.20     12.66 o
   3   9   2       71.54      105.26     15.22 o
   4   9   2        4.19       46.20     13.65 o
 -11   0   3       48.94       56.32     10.86 o
  -9   0   3       70.80       86.89     11.26 o
  -7   0   3     1162.26     1191.56     93.73 o
  -1   0   3     6763.16     7124.96    238.78 o
   1   0   3     1438.13     1901.37     72.08 o
   3   0   3     1766.38     1642.45     58.88 o
   5   0   3     1740.88     1466.19     45.53 o
   7   0   3     1298.77     1051.36     38.15 o
   9   0   3      120.86      126.01      7.87 o
  11   0   3       24.56       11.67     18.10 o
 -12   1   3       16.45        9.51      7.22 o
 -11   1   3       60.35       67.10      8.23 o
 -10   1   3       27.75       20.11      8.85 o
  -9   1   3      342.85      395.31     21.90 o
  -8   1   3      352.67      350.41     14.13 o
  -7   1   3      992.91     1019.28     35.35 o
  -6   1   3      370.49      406.70     15.99 o
  -5   1   3     1288.66     1458.47     47.18 o
  -4   1   3      482.18      534.38     13.46 o
  -3   1   3     2675.18     2714.88     63.09 o
  -2   1   3     9564.01    10086.91    245.73 o
  -1   1   3    15263.00    14912.19    352.77 o
   0   1   3       41.54       36.74      1.45 o
   1   1   3     3810.80     3690.19     97.39 o
   2   1   3     2091.28     2192.65     63.59 o
   3   1   3     2562.94     2450.18     66.28 o
   4   1   3     2934.67     3122.29    101.24 o
   5   1   3     1201.06     1216.43     40.42 o
   6   1   3        4.13        4.03      2.05 o
   7   1   3      459.05      405.78     11.59 o
   8   1   3        3.63       -0.61      3.80 o
   9   1   3      124.16      122.62      6.67 o
  10   1   3       26.65       34.97      5.03 o
  11   1   3       45.67       37.01     11.46 o
 -11   2   3      165.47      184.83     12.94 o
 -10   2   3        2.28       -2.73      6.28 o
  -9   2   3       79.18      103.22     10.06 o
  -8   2   3       37.16       40.34      4.18 o
  -7   2   3      264.43      233.73     17.30 o
  -6   2   3      252.82      267.82     10.50 o
  -5   2   3     1524.70     1599.57     45.98 o
  -4   2   3       81.96       90.69      2.74 o
  -3   2   3     1340.47     1305.56     34.14 o
  -2   2   3     2874.15     3023.76     71.25 o
  -1   2   3     2838.67     2765.28     65.88 o
   0   2   3      406.26      427.06     12.54 o
   1   2   3      976.63      922.05     22.54 o
   2   2   3      789.03      798.19     19.44 o
   3   2   3     1229.27     1173.56     28.87 o
   4   2   3      169.54      168.14      5.90 o
   5   2   3     1357.43     1255.04     40.18 o
   6   2   3        5.19        2.49      2.72 o
   7   2   3      307.80      287.75     10.66 o
   8   2   3       20.78       19.79      5.20 o
   9   2   3      226.71      210.14      9.72 o
  10   2   3        0.85        3.89      5.69 o
  11   2   3      151.17      138.93     10.87 o
 -11   3   3       32.15       42.66     10.06 o
 -10   3   3      131.19      125.48     10.42 o
  -9   3   3      168.31      181.72     11.78 o
  -8   3   3       33.19       39.94      5.43 o
  -7   3   3      386.58      401.20     13.45 o
  -6   3   3      460.90      465.89     13.70 o
  -5   3   3      197.07      199.15      6.70 o
  -4   3   3      247.26      218.53      8.15 o
  -3   3   3     1353.77     1335.41     27.63 o
  -2   3   3      783.46      812.64     17.51 o
  -1   3   3     2567.66     2549.97     55.70 o
   0   3   3      956.90     1017.60     25.85 o
   1   3   3     3770.70     3967.23     97.00 o
   2   3   3      382.72      433.32     11.90 o
   3   3   3      676.04      667.37     18.93 o
   4   3   3      638.08      623.52     16.56 o
   5   3   3      749.75      688.58     18.88 o
   6   3   3      609.22      604.91     18.77 o
   7   3   3      179.96      164.20      7.82 o
   8   3   3       23.70       22.62      5.46 o
   9   3   3       37.57       40.82      6.28 o
  10   3   3       92.03       96.35      8.25 o
  11   3   3       40.29       44.41      8.98 o
 -11   4   3       58.06       66.13     10.06 o
 -10   4   3      156.26      141.86     12.07 o
  -9   4   3       61.45       70.25      8.51 o
  -8   4   3       99.82       85.82      9.27 o
  -7   4   3      665.33      652.97     21.36 o
  -6   4   3      250.38      245.09      8.09 o
  -5   4   3       84.71       88.26      4.37 o
  -4   4   3      643.75      650.01     20.48 o
  -3   4   3      602.42      608.90     16.68 o
  -2   4   3      777.40      781.86     21.34 o
  -1   4   3     1078.94     1069.66     30.04 o
   0   4   3      108.23      121.37      4.91 o
   1   4   3      236.48      214.85      6.99 o
   2   4   3      227.85      226.50      6.34 o
   3   4   3      116.63       96.01      3.93 o
   4   4   3      180.79      179.48      6.84 o
   5   4   3       34.36       44.65      3.79 o
   6   4   3      127.59      132.01      6.04 o
   7   4   3      108.46      108.46      6.22 o
   8   4   3      122.97      123.42      8.35 o
   9   4   3       89.29       96.38      7.89 o
  10   4   3       75.15       65.37     11.34 o
 -10   5   3       38.33       38.65     13.88 o
  -9   5   3        9.65       15.81      9.65 o
  -8   5   3      196.90      186.32     13.80 o
  -7   5   3      106.72      112.12     14.28 o
  -6   5   3      459.37      434.46     18.89 o
  -5   5   3      277.57      274.96     11.94 o
  -4   5   3      319.42      326.87     16.75 o
  -3   5   3       28.35       28.00      2.55 o
  -2   5   3     1510.40     1455.01     44.03 o
  -1   5   3      542.84      528.70     18.34 o
   0   5   3      296.32      290.75     10.71 o
   1   5   3      204.28      218.01      7.37 o
   2   5   3      595.27      591.92     15.77 o
   3   5   3      591.53      570.26     15.99 o
   4   5   3      677.82      700.68     21.20 o
   5   5   3      280.46      290.64     10.48 o
   6   5   3       18.12       16.42      4.37 o
   7   5   3      239.32      234.03     13.91 o
   8   5   3      150.03      162.47     11.56 o
   9   5   3       50.45       49.41      8.93 o
 -10   6   3        9.84        2.35     14.08 o
  -9   6   3       62.92       71.09     10.62 o
  -8   6   3      164.71      155.72     12.64 o
  -7   6   3       50.97       43.72      9.27 o
  -6   6   3      143.39      129.33      8.99 o
  -5   6   3       74.97       75.98      7.63 o
  -4   6   3       75.94       73.01      7.54 o
  -3   6   3       80.73       86.30      7.57 o
  -2   6   3      254.98      254.91     12.00 o
  -1   6   3      301.78      280.23      9.57 o
   0   6   3      127.83      119.89      5.88 o
   1   6   3       69.58       72.20      4.36 o
   2   6   3      218.49      228.88      7.67 o
   3   6   3      237.04      226.02      7.74 o
   4   6   3      299.53      295.94     12.97 o
   5   6   3      455.43      478.41     19.47 o
   6   6   3       94.99      100.45     10.57 o
   7   6   3       24.04       20.72      7.44 o
   8   6   3       63.54       95.52     10.36 o
   9   6   3       79.51       77.00     14.76 o
  -8   7   3       15.69       16.09     10.05 o
  -7   7   3        3.54        4.98      9.09 o
  -6   7   3      288.23      297.81     37.01 o
  -5   7   3      101.39       92.18      8.75 o
  -4   7   3      512.96      454.81     23.37 o
  -3   7   3       72.71       73.80      7.71 o
  -2   7   3      136.04      131.87     10.05 o
  -1   7   3      127.95      124.92      6.94 o
   0   7   3      773.19      775.24     25.36 o
   1   7   3      296.84      289.25     11.88 o
   2   7   3      775.16      777.51     27.12 o
   3   7   3       82.25       79.42      6.60 o
   4   7   3      219.43      217.65     13.35 o
   5   7   3       62.52       74.48      8.94 o
   6   7   3      152.08      164.03     14.92 o
   7   7   3        0.65        8.69      9.04 o
   8   7   3       24.98       21.60     11.87 o
  -7   8   3       47.26       59.31     12.54 o
  -6   8   3        5.73        5.65     11.06 o
  -5   8   3        1.61       14.51     10.51 o
  -4   8   3      232.57      223.85     14.07 o
  -3   8   3       17.19       19.34      8.35 o
  -2   8   3        5.82       10.94      9.03 o
  -1   8   3       87.73       67.39      9.50 o
   0   8   3      119.71      120.14     10.65 o
   1   8   3       25.66       23.64      6.86 o
   2   8   3       79.52       93.52      8.76 o
   3   8   3       17.73        9.44      7.00 o
   4   8   3       51.50       83.05     10.04 o
   5   8   3       23.22       25.53      8.05 o
   6   8   3       64.92       93.54      9.83 o
  -5   9   3       21.35       22.23     12.66 o
  -4   9   3       41.82       54.66     12.51 o
  -3   9   3       38.54       35.36      9.71 o
  -2   9   3      232.26      225.90     15.62 o
  -1   9   3        6.07        5.97      9.06 o
   0   9   3       36.41       35.01      9.76 o
   1   9   3       24.56       26.47     12.51 o
   2   9   3       79.51       95.70     15.04 o
   3   9   3        3.19       35.58     13.36 o
   4   9   3       67.79       84.80     12.28 o
 -12   0   4      100.94      111.43     14.48 o
 -10   0   4       88.47      113.85     15.69 o
  -8   0   4      490.54      471.72     23.18 o
  -6   0   4     2277.21     2400.03    171.37 o
  -4   0   4     2670.85     2750.17    101.32 o
  -2   0   4     3826.88     3612.65    115.15 o
   0   0   4     3163.49     3130.55    116.98 o
   2   0   4     1113.40     1052.83     38.98 o
   4   0   4     9424.43     9408.50    300.54 o
   6   0   4       83.52       76.98      4.73 o
   8   0   4      107.77      117.08      7.40 o
  10   0   4       48.44       55.81     10.49 o
 -12   1   4      118.38      100.90     11.37 o
 -11   1   4       56.24       52.38      8.36 o
 -10   1   4      344.89      406.71     34.19 o
  -9   1   4       19.80        6.84      8.05 o
  -8   1   4      265.54      299.80     14.23 o
  -7   1   4      180.29      203.50      8.79 o
  -6   1   4     1174.24     1233.16     40.73 o
  -5   1   4      221.66      248.18      9.46 o
  -4   1   4      993.75     1086.28     25.68 o
  -3   1   4     1449.73     1577.38     37.95 o
  -2   1   4     4601.88     4389.69     98.41 o
  -1   1   4      829.05      833.77     19.68 o
   0   1   4     2021.92     2155.36     59.90 o
   1   1   4      337.63      348.67     11.33 o
   2   1   4     1836.26     1605.32     42.37 o
   3   1   4       94.96       79.71      2.45 o
   4   1   4      245.97      157.13      5.53 o
   5   1   4       93.43       93.23      3.99 o
   6   1   4      100.84       89.16      4.54 o
   7   1   4      305.97      285.89      9.07 o
   8   1   4      331.61      332.82     12.66 o
   9   1   4       77.15       92.16      5.90 o
  10   1   4       25.91       17.38      6.79 o
  11   1   4       24.82       19.59     10.94 o
 -12   2   4        8.65       -8.05     10.06 o
 -11   2   4       60.58       57.18      8.88 o
 -10   2   4      105.74      126.97     10.64 o
  -9   2   4       76.48       80.92      8.52 o
  -8   2   4      226.65      250.95     12.60 o
  -7   2   4       48.36       53.82      4.29 o
  -6   2   4      141.66      184.41     10.00 o
  -5   2   4     1454.44     1588.16     47.04 o
  -4   2   4     1187.44     1094.49     29.22 o
  -3   2   4      262.99      295.29      6.86 o
  -2   2   4      857.12     1004.15     26.84 o
  -1   2   4       98.69      119.31      3.65 o
   0   2   4      495.86      473.80     13.72 o
   1   2   4       90.43       94.05      3.19 o
   2   2   4      974.68      836.79     20.36 o
   3   2   4      280.98      267.44      6.89 o
   4   2   4      378.97      300.75      9.24 o
   5   2   4       13.57       21.50      3.29 o
   6   2   4      604.94      554.36     18.36 o
   7   2   4      107.40      106.54      6.85 o
   8   2   4       70.83       67.64      5.64 o
   9   2   4       82.77       71.54      6.15 o
  10   2   4       41.00       35.00      6.07 o
  11   2   4        6.18       18.01     12.66 o
 -11   3   4       35.58       42.87      8.60 o
 -10   3   4      113.14      119.85     11.74 o
  -9   3   4      113.36      127.16     11.17 o
  -8   3   4      379.84      438.70     26.59 o
  -7   3   4       17.54       21.26      2.86 o
  -6   3   4      128.64      127.38      5.99 o
  -5   3   4      384.95      385.10     14.48 o
  -4   3   4      622.44      571.49     16.35 o
  -3   3   4     1264.26     1431.08     39.61 o
  -2   3   4     2208.77     2477.51     63.69 o
  -1   3   4      749.55      770.23     18.21 o
   0   3   4      789.53      769.93     20.26 o
   1   3   4      979.59      997.26     24.45 o
   2   3   4      185.75      162.00      5.09 o
   3   3   4      106.48      105.16      4.14 o
   4   3   4      526.93      481.34     12.67 o
   5   3   4      206.39      210.24      7.71 o
   6   3   4      236.29      243.15      9.26 o
   7   3   4      225.78      208.74     10.44 o
   8   3   4      104.69      110.71      7.75 o
   9   3   4       37.05       29.18      6.33 o
  10   3   4       47.86       36.30      7.12 o
 -11   4   4       36.19       39.62      9.45 o
 -10   4   4       45.96       57.06      9.09 o
  -9   4   4      150.73      150.67     11.86 o
  -8   4   4      169.53      166.78     11.67 o
  -7   4   4       39.11       36.10      3.59 o
  -6   4   4      561.39      553.94     17.87 o
  -5   4   4      341.06      346.59     10.70 o
  -4   4   4       30.62       40.26      3.54 o
  -3   4   4       98.08       90.35      4.23 o
  -2   4   4     1342.24     1195.61     31.64 o
  -1   4   4      246.61      261.08     17.30 o
   0   4   4      651.87      675.25     22.67 o
   1   4   4      797.52      829.11     24.31 o
   2   4   4      279.96      280.44      8.92 o
   3   4   4      690.55      705.07     20.12 o
   4   4   4      434.38      377.37     12.02 o
   5   4   4       97.13       83.74      5.28 o
   6   4   4      359.21      337.20     13.73 o
   7   4   4      321.71      320.14     14.08 o
   8   4   4       71.94       74.49      7.32 o
   9   4   4        7.10       13.49      6.47 o
  10   4   4       75.23       69.27     23.33 o
 -10   5   4       15.38       10.00      8.98 o
  -9   5   4       30.06       28.75      9.09 o
  -8   5   4       16.10       22.99      8.41 o
  -7   5   4      158.36      160.71      9.25 o
  -6   5   4      108.40      114.04      7.28 o
  -5   5   4      702.72      713.28     25.10 o
  -4   5   4      138.84      141.96      7.49 o
  -3   5   4      468.49      428.33     13.74 o
  -2   5   4      484.40      449.77     13.92 o
  -1   5   4      885.47      887.37     31.27 o
   0   5   4      278.81      279.95     10.13 o
   1   5   4      100.33      107.59      5.11 o
   2   5   4       57.87       52.87      3.45 o
   3   5   4      978.95      973.77     27.18 o
   4   5   4      478.19      455.85     13.74 o
   5   5   4      201.90      208.48     10.65 o
   6   5   4       28.09       23.69      4.71 o
   7   5   4        3.78        0.68      7.62 o
   8   5   4       48.02       57.02      8.48 o
   9   5   4      139.41      143.95     14.49 o
 -10   6   4       10.74       -6.03     16.90 o
  -9   6   4        7.78       13.45      9.65 o
  -8   6   4       80.61       71.60     10.93 o
  -7   6   4      130.81      140.38     11.94 o
  -6   6   4       54.31       45.26      6.94 o
  -5   6   4        6.00        5.95      6.43 o
  -4   6   4      123.35      125.55      8.87 o
  -3   6   4      199.63      208.09     10.51 o
  -2   6   4      279.53      277.98     11.70 o
  -1   6   4      901.69      897.90     26.26 o
   0   6   4       67.65       66.29      4.63 o
   1   6   4      185.36      182.30      7.83 o
   2   6   4       81.42       81.64      4.31 o
   3   6   4      166.23      171.34      8.11 o
   4   6   4       12.57       19.70      5.63 o
   5   6   4      126.38      126.30      8.98 o
   6   6   4       32.97       40.06      7.33 o
   7   6   4       74.97       82.92     11.77 o
   8   6   4       13.96       21.03      9.29 o
  -8   7   4       40.81       51.35     10.38 o
  -7   7   4       60.42       55.71     10.95 o
  -6   7   4       10.30       14.73     10.19 o
  -5   7   4       85.00      104.35      9.20 o
  -4   7   4        4.90        5.38      7.08 o
  -3   7   4      124.96      124.12      9.11 o
  -2   7   4       55.77       39.55      7.50 o
  -1   7   4       62.53       56.38      4.87 o
   0   7   4        1.24        2.29      4.31 o
   1   7   4      408.08      411.55     15.22 o
   2   7   4        5.65       -0.30      4.87 o
   3   7   4      128.52      120.50      8.83 o
   4   7   4      134.83      127.40      9.14 o
   5   7   4      253.19      251.18     12.90 o
   6   7   4       41.75       49.03      8.26 o
   7   7   4      101.72      113.49     11.51 o
  -7   8   4       43.87       55.93     12.47 o
  -6   8   4       48.52       46.83     11.87 o
  -5   8   4       60.19       61.90     14.08 o
  -4   8   4       38.88       45.95      8.94 o
  -3   8   4       47.00       53.23      8.51 o
  -2   8   4       16.32       14.32      7.43 o
  -1   8   4       34.56       55.66      9.24 o
   0   8   4        7.75        7.06      6.69 o
   1   8   4      147.29      150.66     10.02 o
   2   8   4       36.09       43.40      7.28 o
   3   8   4       51.33       65.79     12.02 o
   4   8   4       59.18       70.55     10.68 o
   5   8   4       26.05       47.65      8.71 o
   6   8   4        4.98       19.56     12.29 o
  -5   9   4        5.45       16.42     12.51 o
  -4   9   4        1.42        1.56     12.22 o
  -3   9   4       71.33       84.59     10.81 o
  -2   9   4       15.93       21.40      9.73 o
  -1   9   4      129.59      146.52     11.95 o
   0   9   4       73.02       77.69     10.77 o
   1   9   4        0.92       10.26     12.52 o
   2   9   4        6.74       19.27     10.67 o
   3   9   4       35.98       63.48     11.53 o
 -11   0   5      181.42      201.54     20.52 o
  -9   0   5       22.17       27.76     10.86 o
  -7   0   5      320.00      297.90     18.63 o
  -5   0   5      890.85      839.20     48.07 o
  -3   0   5      308.05      331.48     10.00 o
  -1   0   5     3970.61     3572.49    106.59 o
   1   0   5     3129.84     3303.89    123.47 o
   3   0   5      608.72      691.14     25.18 o
   5   0   5      766.40      823.67     26.15 o
   7   0   5      275.01      241.06     10.99 o
   9   0   5      387.18      359.68     25.34 o
 -12   1   5        7.08      -10.26     10.26 o
 -11   1   5       57.84       66.40      9.09 o
 -10   1   5        3.19        1.81      6.96 o
  -9   1   5      301.27      295.68     24.54 o
  -8   1   5       90.54      105.73      5.93 o
  -7   1   5      581.28      575.46     19.71 o
  -6   1   5       49.74       56.14      4.31 o
  -5   1   5     1145.43     1069.12     38.22 o
  -4   1   5      355.06      380.99     10.64 o
  -3   1   5       24.27       29.38      1.60 o
  -2   1   5      328.15      338.54      7.77 o
  -1   1   5     3095.96     2949.44     71.12 o
   0   1   5      388.31      391.47     10.79 o
   1   1   5      317.21      284.62      8.21 o
   2   1   5       61.42       65.57      2.57 o
   3   1   5      968.46      862.62     23.19 o
   4   1   5      198.99      205.96      5.46 o
   5   1   5      464.29      462.97     14.45 o
   6   1   5      778.38      783.61     25.83 o
   7   1   5      141.35      140.87      8.76 o
   8   1   5       17.70       16.78      5.14 o
   9   1   5       74.20       90.80      6.22 o
  10   1   5       12.25        6.62      7.39 o
 -12   2   5        7.98        9.65     11.67 o
 -11   2   5       51.71       56.32     12.87 o
 -10   2   5       44.88       46.53      7.79 o
  -9   2   5      287.22      274.53     16.78 o
  -8   2   5       54.28       69.59      7.87 o
  -7   2   5      684.55      765.51     30.12 o
  -6   2   5      185.93      210.40      8.68 o
  -5   2   5      286.73      322.83     13.56 o
  -4   2   5       62.02       74.67      3.73 o
  -3   2   5     5478.14     5595.44    135.33 o
  -2   2   5      211.84      224.82      6.14 o
  -1   2   5      285.75      278.73      7.32 o
   0   2   5     1775.13     1905.91     48.53 o
   1   2   5      501.17      466.60     13.45 o
   2   2   5      384.51      436.83     14.20 o
   3   2   5      868.24      832.30     25.25 o
   4   2   5      402.97      420.20     11.66 o
   5   2   5      222.96      218.86      8.54 o
   6   2   5      102.99      113.92      6.20 o
   7   2   5      192.92      184.53      9.15 o
   8   2   5        8.09        1.72      4.84 o
   9   2   5       73.85       71.90      6.26 o
  10   2   5       32.58       31.03      6.10 o
 -11   3   5        5.29       -4.13     14.68 o
 -10   3   5       29.21       34.08      8.48 o
  -9   3   5      125.29      124.20     10.19 o
  -8   3   5      348.47      363.39     22.75 o
  -7   3   5      753.19      752.81     26.38 o
  -6   3   5       18.15       14.70      3.09 o
  -5   3   5      579.41      530.88     17.37 o
  -4   3   5      442.81      443.96     14.22 o
  -3   3   5      438.68      381.62     12.40 o
  -2   3   5      494.70      519.11     14.41 o
  -1   3   5     1081.78     1045.77     26.27 o
   0   3   5      272.85      274.17      8.62 o
   1   3   5     1627.78     1623.61     41.35 o
   2   3   5      166.08      203.85      7.35 o
   3   3   5      790.78      734.35     20.50 o
   4   3   5       71.59       77.64      3.63 o
   5   3   5       64.79       66.64      3.98 o
   6   3   5        9.47        1.70      5.04 o
   7   3   5       25.95       31.61      7.17 o
   8   3   5       80.42       88.13      7.58 o
   9   3   5       12.65        5.84      5.49 o
  10   3   5       25.76       20.28      8.30 o
 -11   4   5       83.75       87.38     10.92 o
 -10   4   5      113.15      118.51     13.88 o
  -9   4   5       73.49       82.37     10.88 o
  -8   4   5      149.77      152.91     14.03 o
  -7   4   5       83.82       72.46      6.82 o
  -6   4   5       70.90       67.67      4.53 o
  -5   4   5      328.45      317.65     11.73 o
  -4   4   5      190.28      194.53      7.51 o
  -3   4   5       73.38       71.60      4.46 o
  -2   4   5      498.93      519.22     18.32 o
  -1   4   5      562.86      503.43     15.18 o
   0   4   5      550.40      596.54     19.72 o
   1   4   5      816.29      826.53     26.00 o
   2   4   5       64.42       67.16      3.65 o
   3   4   5      107.08      111.88      4.22 o
   4   4   5      181.40      188.58      7.28 o
   5   4   5      590.72      579.82     19.37 o
   6   4   5       45.18       33.90      6.56 o
   7   4   5       14.18       14.26      5.36 o
   8   4   5       77.23       75.01      7.70 o
   9   4   5      105.31      112.51      8.85 o
 -10   5   5       24.60       27.93     15.69 o
  -9   5   5       96.46       90.82     11.10 o
  -8   5   5       15.38       16.20     13.48 o
  -7   5   5        6.55        3.46      5.72 o
  -6   5   5      345.58      345.66     18.61 o
  -5   5   5      479.08      495.43     20.03 o
  -4   5   5       96.42       97.26      5.70 o
  -3   5   5      173.22      140.71      6.20 o
  -2   5   5      422.79      432.78     13.79 o
  -1   5   5      149.74      136.00      6.47 o
   0   5   5     1017.85     1053.70     31.86 o
   1   5   5       17.01       14.53      3.27 o
   2   5   5       53.34       52.59      3.75 o
   3   5   5      151.47      138.89      5.95 o
   4   5   5      340.37      360.33     14.49 o
   5   5   5       12.38        5.83      4.95 o
   6   5   5      114.99      114.34      8.68 o
   7   5   5        2.68       -1.83      7.99 o
   8   5   5       20.59       27.00      8.81 o
   9   5   5       12.70       29.53      9.45 o
  -9   6   5       37.60       19.01     10.71 o
  -8   6   5       17.66        5.88      9.66 o
  -7   6   5      115.84       97.81     12.19 o
  -6   6   5      200.76      196.10     12.43 o
  -5   6   5       98.55       91.46      8.35 o
  -4   6   5      226.32      239.52     14.77 o
  -3   6   5       62.43       71.60      5.23 o
  -2   6   5      132.06      133.50      8.98 o
  -1   6   5      414.52      405.54     14.28 o
   0   6   5      465.56      471.97     17.10 o
   1   6   5       79.68       81.27      5.01 o
   2   6   5       24.50       22.69      5.76 o
   3   6   5      205.66      188.56      9.08 o
   4   6   5      180.40      195.01     11.09 o
   5   6   5       55.53       60.89      8.83 o
   6   6   5       79.53       77.54      9.33 o
   7   6   5      147.52      163.82     12.92 o
   8   6   5        5.51        6.31      9.83 o
  -8   7   5      174.16      141.17     15.07 o
  -7   7   5        9.53       13.81     10.36 o
  -6   7   5       10.68       13.92     10.42 o
  -5   7   5       36.25       38.59      7.97 o
  -4   7   5      316.99      307.61     17.80 o
  -3   7   5       81.79       71.46      8.74 o
  -2   7   5      329.27      297.92     15.45 o
  -1   7   5       14.12       12.82      4.27 o
   0   7   5        7.24        2.02      4.33 o
   1   7   5       60.27       52.42      5.66 o
   2   7   5      245.19      270.54     12.28 o
   3   7   5      126.96      116.00      9.62 o
   4   7   5      185.16      208.07     11.83 o
   5   7   5        8.74       22.97      9.17 o
   6   7   5       53.31       69.88      9.51 o
   7   7   5        6.23        0.86      9.55 o
  -7   8   5        0.47       19.79     12.60 o
  -6   8   5        8.40        4.86     10.93 o
  -5   8   5       32.33       37.03     11.45 o
  -4   8   5       11.51       13.77      8.99 o
  -3   8   5        0.28       13.36      8.57 o
  -2   8   5      173.35      163.72     12.99 o
  -1   8   5        2.53       16.01      9.58 o
   0   8   5        1.47       12.99      7.26 o
   1   8   5       79.84       63.00      7.88 o
   2   8   5       98.01      114.66     11.09 o
   3   8   5       48.42       64.78      7.52 o
   4   8   5       10.02       11.38      7.76 o
   5   8   5       26.70       39.34      8.77 o
  -4   9   5       18.68       37.96     12.66 o
  -3   9   5       12.65        5.28      9.57 o
  -2   9   5       11.22        6.24      9.27 o
  -1   9   5       15.52       21.27     12.43 o
   0   9   5       47.08       54.15     13.68 o
   1   9   5        9.36       14.10      9.63 o
   2   9   5        1.06       24.30     10.74 o
   3   9   5        4.28       12.55     11.22 o
 -12   0   6       56.41       44.25     14.48 o
 -10   0   6      182.88      168.96     17.30 o
  -8   0   6      295.99      355.41     23.18 o
  -6   0   6      626.03      598.22     29.44 o
  -4   0   6     2513.89     2521.67    106.42 o
  -2   0   6     2728.33     2906.87     96.49 o
   0   0   6     1298.07     1257.82     40.03 o
   2   0   6      403.48      384.85     14.58 o
   4   0   6       97.11       93.13      4.64 o
   6   0   6     1297.67     1229.89     51.47 o
   8   0   6       17.82        3.51      7.79 o
  10   0   6        5.50        4.40      9.53 o
 -12   1   6       17.18        1.81      9.10 o
 -11   1   6        5.16        6.49      8.39 o
 -10   1   6       71.87       75.03      9.96 o
  -9   1   6       83.34      104.59     14.08 o
  -8   1   6      244.73      245.57     22.93 o
  -7   1   6       95.79      107.75      6.20 o
  -6   1   6      102.18       98.97      7.74 o
  -5   1   6       46.40       40.33      2.47 o
  -4   1   6      693.59      596.79     15.55 o
  -3   1   6       20.34       16.56      2.07 o
  -2   1   6      772.88      764.53     19.12 o
  -1   1   6      397.05      394.08      9.74 o
   0   1   6      937.86      944.84     22.49 o
   1   1   6      411.58      458.46     11.64 o
   2   1   6      843.17      899.59     24.96 o
   3   1   6       27.34       29.31      2.07 o
   4   1   6      772.94      745.71     20.06 o
   5   1   6      168.02      172.61      5.95 o
   6   1   6       72.87       72.39      3.00 o
   7   1   6       16.97       17.57      5.07 o
   8   1   6       37.84       39.98      4.82 o
   9   1   6      109.14       95.45      9.81 o
  10   1   6       58.25       42.75      7.84 o
 -12   2   6       97.23       97.51     11.65 o
 -11   2   6       16.26       12.87     12.47 o
 -10   2   6       24.40       19.19      7.66 o
  -9   2   6       35.66       34.13      8.10 o
  -8   2   6      522.44      493.57     21.44 o
  -7   2   6       55.27       54.43      6.14 o
  -6   2   6      363.66      367.02     19.20 o
  -5   2   6       55.70       58.66      3.41 o
  -4   2   6     1635.57     1537.29     46.96 o
  -3   2   6     1892.40     2178.82     66.17 o
  -2   2   6     2081.78     2011.79     51.05 o
  -1   2   6      228.88      255.65      6.75 o
   0   2   6      382.40      388.41     11.76 o
   1   2   6      705.34      808.18     22.77 o
   2   2   6      843.89      830.92     26.00 o
   3   2   6       15.11       15.40      1.83 o
   4   2   6     1199.55     1210.46     33.18 o
   5   2   6      443.34      405.77     13.80 o
   6   2   6      120.71      104.89      8.33 o
   7   2   6       22.87       21.35      5.45 o
   8   2   6      365.58      375.69     14.75 o
   9   2   6        2.20       -2.42      5.31 o
  10   2   6       68.14       63.42      9.46 o
 -11   3   6       31.24       33.93      9.37 o
 -10   3   6      215.74      207.59     26.95 o
  -9   3   6      116.35      119.70     10.64 o
  -8   3   6      217.35      250.22     18.30 o
  -7   3   6      184.74      216.28     12.36 o
  -6   3   6      271.26      259.72     12.07 o
  -5   3   6      318.10      355.41     10.82 o
  -4   3   6      161.93      162.00      6.91 o
  -3   3   6      376.66      376.36     13.76 o
  -2   3   6      546.33      472.39     15.75 o
  -1   3   6      339.57      381.80     13.21 o
   0   3   6      339.12      361.99     13.01 o
   1   3   6      153.93      194.34      6.84 o
   2   3   6       70.63       62.52      3.07 o
   3   3   6      172.36      179.46      6.55 o
   4   3   6       48.56       45.54      4.13 o
   5   3   6      191.17      176.56      8.09 o
   6   3   6       86.56       87.11      9.34 o
   7   3   6       27.63       17.80      6.90 o
   8   3   6       40.11       44.25      5.98 o
   9   3   6       74.51       58.27      7.96 o
 -11   4   6        6.36       -5.80      9.66 o
 -10   4   6       16.93        8.40      9.62 o
  -9   4   6       55.25       61.87     10.46 o
  -8   4   6      101.73       84.48     10.31 o
  -7   4   6      255.00      285.28     16.78 o
  -6   4   6       68.54       55.57      5.26 o
  -5   4   6      234.53      248.84      9.80 o
  -4   4   6      496.78      464.63     16.95 o
  -3   4   6      783.84      799.18     28.48 o
  -2   4   6       13.13       14.39      4.12 o
  -1   4   6      117.84      134.01      6.12 o
   0   4   6      948.60      954.42     27.44 o
   1   4   6      315.84      352.32     10.53 o
   2   4   6      230.12      215.18      8.71 o
   3   4   6      819.76      809.37     26.79 o
   4   4   6      334.97      361.53     11.44 o
   5   4   6       18.12       22.14      5.61 o
   6   4   6      175.32      172.54     10.45 o
   7   4   6        7.43        4.17      7.45 o
   8   4   6       11.30        4.33      6.41 o
   9   4   6       21.86       25.33      8.20 o
 -10   5   6       24.31       16.43     12.07 o
  -9   5   6       72.59       49.64      9.94 o
  -8   5   6        2.08        0.55      8.64 o
  -7   5   6       21.76       17.94      6.77 o
  -6   5   6      139.89      123.06      8.84 o
  -5   5   6      143.18      127.14      6.95 o
  -4   5   6       13.50        3.66      3.91 o
  -3   5   6      401.69      440.90     16.69 o
  -2   5   6      130.76      116.91      5.94 o
  -1   5   6      277.03      263.25      9.72 o
   0   5   6       31.33       26.50      3.52 o
   1   5   6       60.32       63.94      4.56 o
   2   5   6       91.56       84.54      4.67 o
   3   5   6       18.99       18.58      3.95 o
   4   5   6       18.43       13.06      6.14 o
   5   5   6       88.64       93.24      7.51 o
   6   5   6       74.36       67.96      8.96 o
   7   5   6       33.18       32.90      8.81 o
   8   5   6        6.82        9.29      9.05 o
  -9   6   6       46.01       30.68     10.60 o
  -8   6   6       18.23       14.70     10.36 o
  -7   6   6       46.11       72.46     11.00 o
  -6   6   6      143.67      126.26      9.65 o
  -5   6   6      312.07      307.86     17.10 o
  -4   6   6       16.80       12.64      8.02 o
  -3   6   6       35.95       39.79      5.88 o
  -2   6   6      706.55      618.36     21.57 o
  -1   6   6       89.42       89.44      7.32 o
   0   6   6      482.68      436.39     16.41 o
   1   6   6      407.52      413.00     16.98 o
   2   6   6      420.58      423.06     17.42 o
   3   6   6       27.01       28.17      7.10 o
   4   6   6      316.90      294.89     14.71 o
   5   6   6      103.07      112.91      9.46 o
   6   6   6       12.63       14.98      6.98 o
   7   6   6       23.99       44.18     10.16 o
  -8   7   6        8.24       15.60     11.52 o
  -7   7   6       43.63       51.63     11.91 o
  -6   7   6      122.16      131.72     21.32 o
  -5   7   6       14.03        4.21      7.93 o
  -4   7   6       19.82       31.48      8.42 o
  -3   7   6      121.33      124.68      8.65 o
  -2   7   6       52.04       55.36      6.99 o
  -1   7   6       80.84       72.89      7.38 o
   0   7   6       30.90       32.77      6.66 o
   1   7   6       53.73       51.18      6.83 o
   2   7   6        4.96        7.74      6.30 o
   3   7   6      261.63      273.25     13.77 o
   4   7   6       28.39       38.00      7.14 o
   5   7   6        2.31       17.66      7.23 o
   6   7   6       41.92       47.53     10.26 o
  -6   8   6       13.48       20.32     12.23 o
  -5   8   6       33.38       35.64     10.63 o
  -4   8   6       16.31       35.31      8.58 o
  -3   8   6       91.09       94.41     10.59 o
  -2   8   6       58.64       72.02      8.77 o
  -1   8   6       87.52       90.57      9.21 o
   0   8   6       40.16       37.38      8.15 o
   1   8   6       62.24       89.78     10.99 o
   2   8   6        0.19       14.34      9.98 o
   3   8   6       52.34       65.93      9.05 o
   4   8   6       43.22       43.49      8.97 o
   5   8   6       16.74       18.44     10.36 o
  -4   9   6       12.22       17.88     11.00 o
  -3   9   6       13.06       24.46     14.62 o
  -2   9   6       17.84       21.54      9.87 o
  -1   9   6       28.96       28.45      9.94 o
   0   9   6       11.68       21.26     10.88 o
   1   9   6       11.33       24.99      9.93 o
   2   9   6        7.43        2.42      8.99 o
 -11   0   7      145.55      169.36     18.91 o
  -9   0   7      444.38      410.33     35.80 o
  -7   0   7       49.21       51.49     10.46 o
  -5   0   7      486.91      476.98     27.65 o
  -3   0   7      164.73      127.98      8.45 o
   1   0   7     1195.87     1214.59     47.80 o
   3   0   7      874.14      820.76     36.45 o
   5   0   7      280.40      303.40     12.51 o
   7   0   7      275.12      280.32     29.57 o
   9   0   7        7.07       -6.53     17.70 o
 -12   1   7        7.27        2.06      9.79 o
 -11   1   7       24.85       26.24      9.66 o
 -10   1   7        9.15       -6.61      8.39 o
  -9   1   7       27.67       30.17      8.82 o
  -8   1   7      175.12      216.03     21.72 o
  -7   1   7      447.75      407.92     32.18 o
  -6   1   7        6.87        6.76     11.06 o
  -5   1   7      344.77      317.24     12.71 o
  -4   1   7      327.36      337.45     12.73 o
  -3   1   7      503.80      491.38     18.46 o
  -2   1   7      747.66      837.63     27.59 o
  -1   1   7       70.93       92.61      3.99 o
   0   1   7      416.34      497.67     15.18 o
   1   1   7      864.58      904.28     26.04 o
   2   1   7      397.62      395.00     12.59 o
   3   1   7      148.14      148.37      5.32 o
   4   1   7       90.32       91.98      3.97 o
   5   1   7       59.77       63.33      3.14 o
   6   1   7       32.22       29.02      2.84 o
   7   1   7       24.70       29.07      6.19 o
   8   1   7      142.86      146.48     10.13 o
   9   1   7       16.20       12.51      7.76 o
  10   1   7       27.14       26.88      8.00 o
 -12   2   7       14.88        9.25     10.24 o
 -11   2   7       33.89       28.16     13.68 o
 -10   2   7        1.97        6.84     11.67 o
  -9   2   7       10.89       20.52      8.25 o
  -8   2   7       59.69       77.89     11.67 o
  -7   2   7      177.63      160.76     11.52 o
  -6   2   7       83.80       92.05      4.22 o
  -5   2   7      116.80       95.98      5.01 o
  -4   2   7      779.93      844.44     35.93 o
  -3   2   7        4.21       11.29      3.73 o
  -2   2   7       47.81       44.55      3.72 o
  -1   2   7     1664.17     1688.69     52.34 o
   0   2   7      527.76      571.18     18.01 o
   1   2   7       27.22       28.70      3.31 o
   2   2   7       72.18       72.22      3.89 o
   3   2   7      424.55      405.19     12.87 o
   4   2   7       83.21       91.91      3.93 o
   5   2   7      351.80      334.14     12.55 o
   6   2   7       63.30       75.79      5.64 o
   7   2   7       22.91       21.03      6.30 o
   8   2   7       14.14        6.25      6.00 o
   9   2   7      135.80      135.23      8.09 o
 -11   3   7        0.43       -8.94      9.16 o
 -10   3   7        9.36        5.24      8.96 o
  -9   3   7       80.36       82.44     10.10 o
  -8   3   7       49.46       58.46     12.87 o
  -7   3   7      295.56      262.82      9.70 o
  -6   3   7      261.26      256.50     10.53 o
  -5   3   7       80.13       59.01      6.23 o
  -4   3   7      160.61      166.28      9.69 o
  -3   3   7      431.57      386.66     17.45 o
  -2   3   7       48.60       37.93      4.73 o
  -1   3   7      132.30      127.20      7.18 o
   0   3   7      655.77      698.70     26.01 o
   1   3   7      128.70      138.50      6.15 o
   2   3   7       19.63       22.76      3.06 o
   3   3   7      328.90      312.50     11.53 o
   4   3   7      121.42      121.64      5.01 o
   5   3   7      417.15      383.61     18.02 o
   6   3   7      132.86      144.04     12.87 o
   7   3   7       31.78       30.37      6.92 o
   8   3   7        8.61       -2.50      6.65 o
   9   3   7       20.98       16.42      6.95 o
 -11   4   7        6.45        4.03      9.85 o
 -10   4   7       68.14       81.81     11.39 o
  -9   4   7      126.84      134.54     12.54 o
  -8   4   7       89.12      104.19     11.50 o
  -7   4   7      323.65      345.51     23.87 o
  -6   4   7      239.41      268.11     14.84 o
  -5   4   7      155.18      154.03      7.48 o
  -4   4   7       63.60       63.45      5.63 o
  -3   4   7      196.89      185.33     11.32 o
  -2   4   7      283.40      278.07     14.15 o
  -1   4   7       24.49       21.35      4.79 o
   0   4   7       65.54       72.94      6.04 o
   1   4   7      282.59      264.74     10.33 o
   2   4   7       71.37       70.65      4.90 o
   3   4   7       61.55       53.65      4.39 o
   4   4   7        4.19        5.04      5.75 o
   5   4   7      153.19      155.06      9.73 o
   6   4   7        3.67        9.94      8.52 o
   7   4   7       43.45       48.29      7.45 o
   8   4   7        4.44        0.96      6.72 o
 -10   5   7       59.37       75.40     12.31 o
  -9   5   7       34.74       21.29      9.94 o
  -8   5   7       15.69       22.93     14.88 o
  -7   5   7       18.98       10.65     17.10 o
  -6   5   7       20.48       20.76      9.22 o
  -5   5   7       42.98       51.94      7.43 o
  -4   5   7      267.50      282.62     13.10 o
  -3   5   7      126.37      114.59      6.58 o
  -2   5   7      245.32      239.38     12.17 o
  -1   5   7       31.53       37.54      5.07 o
   0   5   7        1.95        4.59      5.11 o
   1   5   7       11.64       10.00      4.32 o
   2   5   7      304.29      310.60     13.77 o
   3   5   7       89.71       87.66      8.58 o
   4   5   7       49.33       51.10      7.85 o
   5   5   7        2.31        7.18      7.32 o
   6   5   7       65.26       78.44      8.72 o
   7   5   7       23.22       19.31      7.99 o
   8   5   7       41.12       39.91      9.76 o
  -9   6   7       20.39       11.51     11.47 o
  -8   6   7       54.29       76.21     12.14 o
  -7   6   7       10.60       -7.12      9.74 o
  -6   6   7        6.67        4.15      7.54 o
  -5   6   7       54.49       48.19      7.62 o
  -4   6   7       73.47       84.07      7.10 o
  -3   6   7      207.80      202.67     11.03 o
  -2   6   7       33.89       37.19      6.25 o
  -1   6   7      184.95      161.46      9.63 o
   0   6   7       35.82       45.38      5.99 o
   1   6   7      151.62      144.51      8.70 o
   2   6   7       99.55      116.37     10.22 o
   3   6   7      330.07      330.52     18.83 o
   4   6   7        6.27       17.04      8.17 o
   5   6   7       19.49       21.92      7.87 o
   6   6   7       54.42       59.22      9.98 o
   7   6   7       97.70      115.08     12.13 o
  -8   7   7        0.72       -2.04     11.65 o
  -7   7   7       16.11        2.22     11.26 o
  -6   7   7       80.58       78.28     12.19 o
  -5   7   7        4.81       -0.94      7.32 o
  -4   7   7       29.64       35.94      7.42 o
  -3   7   7        2.21        7.72      6.62 o
  -2   7   7      135.13      145.06      9.56 o
  -1   7   7       68.00       65.17      7.38 o
   0   7   7      171.61      176.56      9.91 o
   1   7   7        7.68        5.87      8.57 o
   2   7   7       11.82       11.44      9.14 o
   3   7   7       50.81       51.52      7.60 o
   4   7   7       66.25       73.11      9.35 o
   5   7   7       11.00       23.62      9.62 o
   6   7   7       43.85       42.14     15.49 o
  -6   8   7        8.88       16.15     12.64 o
  -5   8   7        7.86       11.06      9.97 o
  -4   8   7        2.53        3.34      9.27 o
  -3   8   7       71.95       74.45      8.49 o
  -2   8   7       21.72       45.52     11.11 o
  -1   8   7       26.75       24.99      8.13 o
   0   8   7       26.91       39.73     10.45 o
   1   8   7       11.42        9.95      8.94 o
   2   8   7        6.24        9.32      9.00 o
   3   8   7       19.30       10.29      7.41 o
   4   8   7       15.27       28.89      8.26 o
  -2   9   7        9.15       10.75     10.21 o
  -1   9   7       33.19       33.78     10.60 o
   0   9   7        9.23       13.59     10.04 o
 -12   0   8        2.95        6.03     14.88 o
 -10   0   8       31.69       23.33     12.47 o
  -8   0   8      412.42      430.04     31.78 o
  -6   0   8      380.99      382.68     22.96 o
  -4   0   8      321.54      318.16     15.58 o
  -2   0   8     3182.01     3292.22    134.61 o
   0   0   8     1614.48     1738.34     77.10 o
   2   0   8      337.55      358.16     15.71 o
   4   0   8      832.42      826.96     37.16 o
   6   0   8       36.04       41.52      6.64 o
   8   0   8      313.38      339.13     32.18 o
 -12   1   8       53.13       40.07     10.66 o
 -11   1   8        8.51        4.20      9.53 o
 -10   1   8        8.75        7.24      8.82 o
  -9   1   8       38.17       32.95     10.06 o
  -8   1   8      252.18      245.70     18.35 o
  -7   1   8      167.93      158.10     16.90 o
  -6   1   8      357.10      345.00     16.64 o
  -5   1   8      256.02      245.02     11.36 o
  -4   1   8       47.91       53.47      4.08 o
  -3   1   8      143.30      127.22      7.24 o
  -2   1   8      816.31      813.78     27.19 o
  -1   1   8      309.48      334.46     11.24 o
   0   1   8      186.01      170.97      7.58 o
   1   1   8      152.93      157.88      5.91 o
   2   1   8      423.27      433.83     13.63 o
   3   1   8      630.77      678.67     20.31 o
   4   1   8      152.64      134.79      6.21 o
   5   1   8      211.27      225.61     11.88 o
   6   1   8       76.75       63.17      6.55 o
   7   1   8       93.65       88.33      7.83 o
   8   1   8       21.77       31.31      5.96 o
   9   1   8       67.42       64.46      8.42 o
 -11   2   8       12.87        2.56      9.66 o
 -10   2   8      118.71      131.55     17.30 o
  -9   2   8       83.12      100.35     10.66 o
  -8   2   8       62.93       60.42     14.48 o
  -7   2   8       56.15       59.55      8.96 o
  -6   2   8       87.96       81.60      4.69 o
  -5   2   8       48.57       53.29      4.14 o
  -4   2   8      290.27      284.94     12.85 o
  -3   2   8       78.61       85.62      4.95 o
  -2   2   8      284.17      264.61     12.05 o
  -1   2   8       10.44       15.57      3.89 o
   0   2   8      225.58      199.34      9.09 o
   1   2   8       29.62       36.26      4.79 o
   2   2   8       12.49       13.17      2.97 o
   3   2   8      151.50      140.24      5.89 o
   4   2   8       90.44       96.55      3.98 o
   5   2   8        4.47        4.62      5.40 o
   6   2   8       35.82       43.99      6.60 o
   7   2   8       31.12       34.04      7.62 o
   8   2   8        9.88        3.66      6.80 o
   9   2   8        1.01       -0.36      7.54 o
 -11   3   8       13.13        8.10     12.67 o
 -10   3   8      101.45       96.61     12.09 o
  -9   3   8       43.94       55.22     10.10 o
  -8   3   8      232.76      227.65     17.50 o
  -7   3   8      109.97      108.88     13.48 o
  -6   3   8      898.47      931.68     32.13 o
  -5   3   8      161.80      171.94     11.05 o
  -4   3   8      232.04      214.60     12.37 o
  -3   3   8       68.36       79.73      6.68 o
  -2   3   8       41.91       35.40      5.42 o
  -1   3   8       69.96       79.49      6.33 o
   0   3   8      266.99      264.56     11.24 o
   1   3   8      300.72      308.55     13.11 o
   2   3   8      220.71      202.57     10.45 o
   3   3   8       41.06       46.24      3.53 o
   4   3   8      161.93      177.35     10.18 o
   5   3   8      221.90      235.68     15.36 o
   6   3   8       15.80        1.98      6.36 o
   7   3   8       37.95       30.12      7.37 o
   8   3   8       30.16       41.48      7.75 o
 -10   4   8       10.75       23.38     11.47 o
  -9   4   8        1.95       -1.44      9.62 o
  -8   4   8      128.91      120.47     11.52 o
  -7   4   8      218.24      219.76     15.33 o
  -6   4   8      296.12      285.06     14.59 o
  -5   4   8      305.78      317.28     15.09 o
  -4   4   8      166.81      161.38      9.40 o
  -3   4   8      338.58      366.42     17.38 o
  -2   4   8      399.62      387.06     18.48 o
  -1   4   8      286.64      292.32     15.11 o
   0   4   8       96.95      100.24      6.66 o
   1   4   8       53.73       60.55      4.77 o
   2   4   8      357.33      372.61     13.00 o
   3   4   8      168.24      196.45     11.13 o
   4   4   8      262.92      214.58     13.39 o
   5   4   8       39.89       43.40      8.48 o
   6   4   8       11.15       28.70      8.48 o
   7   4   8       18.33       11.23      9.27 o
   8   4   8       36.41       17.96      7.52 o
 -10   5   8        9.36       17.44     11.39 o
  -9   5   8       37.07       43.26     11.65 o
  -8   5   8       18.19       14.91     10.46 o
  -7   5   8       76.29       83.68     11.21 o
  -6   5   8       30.68       31.55      8.60 o
  -5   5   8       98.81       93.16      8.55 o
  -4   5   8       69.56       71.19      7.96 o
  -3   5   8      288.95      287.85     14.18 o
  -2   5   8      272.92      237.52     12.20 o
  -1   5   8      536.40      540.31     21.93 o
   0   5   8       15.59       14.36      5.02 o
   1   5   8      255.13      256.46     11.63 o
   2   5   8      108.28       97.89      7.44 o
   3   5   8      339.22      334.19     17.80 o
   4   5   8       56.34       57.53      8.23 o
   5   5   8       19.68       12.64      9.62 o
   6   5   8        1.66        5.79      8.69 o
   7   5   8       49.55       44.75     10.01 o
  -9   6   8        8.49       -4.56     11.78 o
  -8   6   8       11.51       11.38     11.34 o
  -7   6   8       62.99       57.74     11.06 o
  -6   6   8       37.39       48.41      8.64 o
  -5   6   8       20.42       18.76      6.46 o
  -4   6   8       54.87       40.45      6.61 o
  -3   6   8      136.74      142.69      9.35 o
  -2   6   8       19.36       29.36      6.21 o
  -1   6   8        9.80       15.48      5.83 o
   0   6   8       38.00       32.59      6.62 o
   1   6   8       93.52      112.27      8.31 o
   2   6   8      133.28      129.58     10.99 o
   3   6   8       76.55       84.90     10.80 o
   4   6   8       11.96       14.76      8.63 o
   5   6   8        1.83        8.61     28.16 o
   6   6   8       11.70        4.17      8.39 o
  -7   7   8       11.87        2.22     11.91 o
  -6   7   8        5.79       -2.62      8.84 o
  -5   7   8       49.69       54.93      9.57 o
  -4   7   8       63.45       61.99      7.41 o
  -3   7   8       58.19       37.36      6.94 o
  -2   7   8       24.65       24.27      7.44 o
  -1   7   8      108.19      104.91      8.94 o
   0   7   8       17.17       19.26      7.33 o
   1   7   8       19.03       16.39      7.48 o
   2   7   8       14.10       16.85      9.21 o
   3   7   8       10.92       12.69      9.34 o
   4   7   8        0.63        9.53      9.04 o
   5   7   8       85.14       85.81     11.27 o
  -5   8   8       41.03       30.83     10.36 o
  -4   8   8       32.26       38.74      8.67 o
  -3   8   8       27.86       32.46      7.72 o
  -2   8   8       37.56       48.92      8.19 o
  -1   8   8       12.36       31.07      7.99 o
   0   8   8        4.35        6.62      8.82 o
   1   8   8       42.49       33.49     10.06 o
   2   8   8       21.79       39.68     10.59 o
   3   8   8       12.50       18.04      8.57 o
 -11   0   9       25.51        0.80     14.48 o
  -9   0   9       53.52       26.95     12.47 o
  -7   0   9      249.10      234.37     13.02 o
  -5   0   9      119.58      100.50      8.40 o
  -3   0   9      190.80      196.38     11.21 o
  -1   0   9      401.86      431.54     18.85 o
   1   0   9      234.74      262.05     11.52 o
   3   0   9     1167.20     1230.38     49.51 o
   5   0   9      136.46      134.77     16.09 o
   7   0   9      101.12      118.61     15.89 o
 -11   1   9        9.69       11.87     10.24 o
 -10   1   9       51.12       50.10     10.66 o
  -9   1   9       64.58       66.93     10.10 o
  -8   1   9       30.87       31.63     13.28 o
  -7   1   9        2.81        1.34      1.51 o
  -6   1   9       41.59       47.20      4.08 o
  -5   1   9      296.16      282.05     11.03 o
  -4   1   9       76.06       73.17      4.71 o
  -3   1   9      554.43      564.16     21.56 o
  -2   1   9      438.96      462.44     17.60 o
  -1   1   9      277.17      297.32     10.93 o
   0   1   9      319.29      367.95     11.96 o
   1   1   9       35.53       41.20      3.30 o
   2   1   9      310.66      303.30      9.96 o
   3   1   9      427.40      443.85     14.06 o
   4   1   9      374.45      370.99     17.11 o
   5   1   9       42.92       65.77      9.27 o
   6   1   9      101.21       96.71      7.84 o
   7   1   9       91.04       95.47      8.05 o
   8   1   9       78.01       78.77     11.67 o
 -11   2   9       41.77       42.40     11.21 o
 -10   2   9        0.35        8.45     13.28 o
  -9   2   9      117.36      101.38     16.90 o
  -8   2   9       18.58       15.29     12.07 o
  -7   2   9       13.71        3.71      5.18 o
  -6   2   9       92.91       89.15      5.17 o
  -5   2   9      327.48      334.52     12.50 o
  -4   2   9       64.56       71.94      5.32 o
  -3   2   9      276.78      256.71     11.15 o
  -2   2   9       18.04       20.24      3.67 o
  -1   2   9       84.81       95.06      6.28 o
   0   2   9       49.01       62.97      4.45 o
   1   2   9      387.74      426.40     13.10 o
   2   2   9       55.21       68.49      4.14 o
   3   2   9       31.39       22.93      3.22 o
   4   2   9      103.67       98.44      7.66 o
   5   2   9        8.15       13.60      6.94 o
   6   2   9        6.85        9.17      6.41 o
   7   2   9       67.28       75.61      8.05 o
   8   2   9       16.29        7.17      6.39 o
 -11   3   9        2.19        8.45     14.88 o
 -10   3   9       23.50       46.79     10.51 o
  -9   3   9       19.12       21.40      9.66 o
  -8   3   9       66.78       68.72     10.81 o
  -7   3   9        9.89        5.12      6.14 o
  -6   3   9      107.17      121.46      7.08 o
  -5   3   9     1051.21     1077.37     37.71 o
  -4   3   9      323.45      354.04     17.12 o
  -3   3   9      495.53      501.20     21.33 o
  -2   3   9       81.46       77.43      6.56 o
  -1   3   9      304.25      303.51     14.51 o
   0   3   9      220.50      235.98     10.47 o
   1   3   9       97.85      103.57      7.40 o
   2   3   9      223.84      261.56     11.50 o
   3   3   9      170.58      200.09     11.20 o
   4   3   9      233.63      224.86     13.23 o
   5   3   9       83.53       92.87      9.17 o
   6   3   9       43.37       37.08      7.68 o
   7   3   9       18.49       19.48      7.43 o
   8   3   9       25.61       25.04      8.51 o
 -10   4   9       26.41       25.62     11.08 o
  -9   4   9       31.26       29.85     10.80 o
  -8   4   9       16.04       20.47      8.80 o
  -7   4   9      132.48      112.71     12.23 o
  -6   4   9       51.95       66.47      7.64 o
  -5   4   9      136.56      158.40     10.45 o
  -4   4   9      176.03      159.83     10.65 o
  -3   4   9      150.53      151.73      9.21 o
  -2   4   9      122.53      111.87     12.05 o
  -1   4   9       78.07       97.51      8.50 o
   0   4   9       16.46       19.81      4.88 o
   1   4   9       43.90       49.70      6.38 o
   2   4   9        5.02        8.43      4.76 o
   3   4   9      139.42      153.73     10.21 o
   4   4   9       67.56       58.90      7.41 o
   5   4   9       40.61       36.51      9.66 o
   6   4   9        4.64        3.20      9.27 o
   7   4   9       20.15       21.43      8.51 o
  -9   5   9        1.66       -3.79     11.65 o
  -8   5   9       45.10       46.10     11.87 o
  -7   5   9       80.11       79.20     12.09 o
  -6   5   9       85.20      108.15      9.64 o
  -5   5   9        6.42        2.58      7.31 o
  -4   5   9       24.25       19.89      6.62 o
  -3   5   9       72.53       80.51      9.09 o
  -2   5   9      340.33      368.21     17.04 o
  -1   5   9       55.92       41.08      6.54 o
   0   5   9       33.76       20.90      5.68 o
   1   5   9      118.29      131.69      8.10 o
   2   5   9       96.71       93.39      9.28 o
   3   5   9       35.92       44.23      7.87 o
   4   5   9      113.93      117.42     12.79 o
   5   5   9        7.02       22.02     10.42 o
   6   5   9        6.88       11.54     11.21 o
   7   5   9       15.23       11.07     14.08 o
  -8   6   9       10.56       -0.68     11.78 o
  -7   6   9       21.48       25.34      9.04 o
  -6   6   9       16.23       14.37      8.34 o
  -5   6   9        2.23       -6.94      6.94 o
  -4   6   9        3.84        6.90      6.28 o
  -3   6   9        3.33        6.68      6.27 o
  -2   6   9       15.85       30.45      7.10 o
  -1   6   9       27.27       30.53      6.07 o
   0   6   9       48.59       62.48      7.03 o
   1   6   9       52.60       48.90      9.21 o
   2   6   9       10.23        7.91      7.57 o
   3   6   9       13.87       18.83      7.81 o
   4   6   9        4.53        4.82     11.17 o
   5   6   9       47.35       43.83     11.02 o
  -7   7   9        0.77        4.55     14.88 o
  -6   7   9        6.11        3.98      9.34 o
  -5   7   9        0.05        3.15      7.16 o
  -4   7   9       76.68       64.41      8.46 o
  -3   7   9       24.80       19.85      7.19 o
  -2   7   9       15.20       16.78      7.02 o
  -1   7   9        8.01        5.65      6.48 o
   0   7   9       81.23       89.41     10.12 o
   1   7   9       52.12       56.10     10.06 o
   2   7   9      101.17       80.16     11.22 o
   3   7   9        1.94        8.14      9.75 o
   4   7   9       14.07       17.37     12.51 o
  -4   8   9       21.81       30.89      8.03 o
  -3   8   9       27.19       34.95      8.89 o
  -2   8   9       21.78       13.33     14.86 o
  -1   8   9       10.05        8.72     10.76 o
   0   8   9        7.85       22.11      9.65 o
   1   8   9       18.10       16.28      9.82 o
   2   8   9       18.34        0.00     18.91 o
 -10   0  10      117.99      131.95     19.71 o
  -8   0  10       21.16       14.88     12.87 o
  -6   0  10      454.82      442.06     24.22 o
  -4   0  10      323.37      286.25     19.07 o
  -2   0  10      189.52      171.69     11.31 o
   0   0  10      296.55      313.04     15.72 o
   2   0  10      131.53      113.40      7.78 o
   4   0  10       68.50       42.24     14.08 o
   6   0  10       92.57       76.55     11.87 o
   8   0  10       31.30       21.72     17.70 o
 -11   1  10       25.21       32.80     11.80 o
 -10   1  10       23.03       25.28     10.95 o
  -9   1  10       20.57       24.00      9.81 o
  -8   1  10        2.72        0.24     10.86 o
  -7   1  10        7.70        4.99      5.17 o
  -6   1  10      130.29      124.56      7.42 o
  -5   1  10      241.67      249.67     10.82 o
  -4   1  10      247.99      255.32     11.06 o
  -3   1  10      314.25      322.77     13.18 o
  -2   1  10       20.40       26.48      4.20 o
  -1   1  10      221.56      255.80     11.07 o
   0   1  10       31.43       44.06      4.10 o
   1   1  10      192.74      203.41      7.92 o
   2   1  10       26.28       52.95      3.78 o
   3   1  10      435.23      449.28     17.29 o
   4   1  10       20.09       33.88      8.60 o
   5   1  10      123.55      129.66     13.22 o
   6   1  10       22.45       17.90      6.69 o
   7   1  10       71.95       66.75      8.62 o
   8   1  10        1.80        2.01     12.23 o
 -11   2  10        0.90      -11.05     11.05 o
 -10   2  10        1.83      -10.10     10.10 o
  -9   2  10        8.46       16.09     14.48 o
  -8   2  10       87.70      104.59     15.69 o
  -7   2  10       55.92       74.55      7.93 o
  -6   2  10       11.05        9.07      4.48 o
  -5   2  10       35.36       28.55      4.63 o
  -4   2  10       69.68       68.63      5.69 o
  -3   2  10       18.24       23.24      5.22 o
  -2   2  10      544.15      576.59     26.17 o
  -1   2  10        9.80       12.07      4.70 o
   0   2  10       43.63       55.10      4.57 o
   1   2  10       97.79       96.07      5.62 o
   2   2  10      213.80      226.75      9.45 o
   3   2  10       99.70      104.23      8.81 o
   4   2  10      180.94      153.62     13.08 o
   5   2  10        3.84       -6.85      6.85 o
   6   2  10       19.35       26.91      7.57 o
   7   2  10        5.05        3.62      6.99 o
   8   2  10       30.08       17.64     12.92 o
 -10   3  10        5.77       -4.43     15.29 o
  -9   3  10       71.91       73.22     11.52 o
  -8   3  10      178.29      165.65     16.49 o
  -7   3  10      115.49      129.69      9.71 o
  -6   3  10       18.12       11.77      4.27 o
  -5   3  10      160.04      165.24      8.47 o
  -4   3  10      519.53      512.59     21.13 o
  -3   3  10      274.58      317.33     15.75 o
  -2   3  10      223.81      235.72     12.48 o
  -1   3  10       39.45       41.77      6.27 o
   0   3  10        7.24       10.80      5.16 o
   1   3  10       73.24       77.55      7.08 o
   2   3  10       23.54       26.62      5.92 o
   3   3  10      163.97      127.07      9.72 o
   4   3  10       14.55        4.54      7.14 o
   5   3  10       13.99       11.78      7.99 o
   6   3  10        9.66       -0.15      7.34 o
   7   3  10       34.85       36.94      9.84 o
 -10   4  10       27.80       15.58     11.78 o
  -9   4  10       33.92       31.53     10.66 o
  -8   4  10      156.01      169.49     20.92 o
  -7   4  10       17.32        4.02      6.33 o
  -6   4  10       89.91       92.85      6.93 o
  -5   4  10       28.41       39.88      6.60 o
  -4   4  10       37.91       40.21      8.35 o
  -3   4  10      227.67      244.61     13.59 o
  -2   4  10       13.91       10.07      5.94 o
  -1   4  10      354.95      347.23     17.95 o
   0   4  10       70.75       62.66      7.17 o
   1   4  10       56.99       55.15      6.70 o
   2   4  10       72.25       67.88      8.34 o
   3   4  10       28.16       34.76      7.44 o
   4   4  10      106.43      127.19     13.68 o
   5   4  10       34.02       35.73     12.87 o
   6   4  10       17.03        8.71      8.76 o
   7   4  10       15.49       22.79     13.29 o
  -9   5  10       10.21        4.74     11.78 o
  -8   5  10       24.77       25.82     12.09 o
  -7   5  10       39.29       61.59     11.74 o
  -6   5  10       19.13        6.24     10.76 o
  -5   5  10       27.62       12.64      7.20 o
  -4   5  10       10.22        4.80      7.54 o
  -3   5  10       12.98       15.94      7.67 o
  -2   5  10       11.13       15.71      7.31 o
  -1   5  10        8.14       11.99      6.60 o
   0   5  10        7.79        1.39      6.33 o
   1   5  10       86.67       78.20      8.29 o
   2   5  10       15.20       21.28      7.89 o
   3   5  10      105.22      125.71     10.27 o
   4   5  10       30.62       33.70     11.21 o
   5   5  10       20.71       23.86     12.07 o
   6   5  10        4.73        1.03      9.95 o
  -8   6  10        1.87       -9.50     18.71 o
  -7   6  10        0.36       -3.70      9.25 o
  -6   6  10        4.42        0.37      8.71 o
  -5   6  10       30.27       24.76      7.24 o
  -4   6  10       12.42       19.89      7.54 o
  -3   6  10        2.49        1.24      6.75 o
  -2   6  10      174.54      147.04      9.75 o
  -1   6  10       64.96       71.93      8.80 o
   0   6  10       30.79       39.39      8.53 o
   1   6  10        5.40        5.05      8.89 o
   2   6  10       68.66       71.31     10.21 o
   3   6  10        3.40        4.65     12.67 o
   4   6  10       99.13      117.26     14.63 o
   5   6  10       32.97       53.91     19.31 o
  -6   7  10       20.34       18.66      9.34 o
  -5   7  10       14.53       10.44      8.54 o
  -4   7  10        1.10        8.60      7.40 o
  -3   7  10       81.16       86.23      8.90 o
  -2   7  10        9.23        2.74      7.86 o
  -1   7  10        1.81       -6.47      9.36 o
   0   7  10       42.58       35.61     10.95 o
   1   7  10       60.44       69.55     11.75 o
   2   7  10        2.67       17.26     10.28 o
   3   7  10       16.97       21.11     13.21 o
  -3   8  10       23.61       32.64     10.17 o
  -2   8  10       10.13       17.05     11.22 o
  -1   8  10        8.03        0.12     11.60 o
   0   8  10       10.03        2.41     19.31 o
 -11   0  11       66.94       65.97     18.51 o
  -9   0  11      180.63      157.70     20.52 o
  -7   0  11      114.91      113.44     16.90 o
  -5   0  11       30.41       44.28      7.13 o
  -3   0  11      295.49      286.69     18.38 o
  -1   0  11       14.95       25.22      5.99 o
   1   0  11      402.96      465.89     21.20 o
   3   0  11       95.00       91.72     16.49 o
   5   0  11      280.75      299.70     28.16 o
   7   0  11      152.25      129.94     18.51 o
 -11   1  11       17.63       24.84     12.09 o
 -10   1  11       13.65       15.49     11.38 o
  -9   1  11       24.88       12.47     10.81 o
  -8   1  11       39.85       33.99     10.52 o
  -7   1  11       46.07       47.72      6.36 o
  -6   1  11      119.42      130.75      7.28 o
  -5   1  11       26.08       32.22      4.78 o
  -4   1  11      147.04      148.03      7.71 o
  -3   1  11      193.92      217.34     10.30 o
  -2   1  11      274.34      271.70     12.05 o
  -1   1  11       62.66       76.43      5.76 o
   0   1  11       57.88       57.93      4.86 o
   1   1  11       69.68       97.43      5.85 o
   2   1  11      276.40      283.04     12.59 o
   3   1  11       38.75       47.81     10.52 o
   4   1  11        9.48       16.44      9.25 o
   5   1  11        6.04       -0.20      7.96 o
   6   1  11       51.25       52.25      7.59 o
   7   1  11       10.43       15.19      7.89 o
 -10   2  11        1.43       -4.30     11.52 o
  -9   2  11       49.47       52.98     11.94 o
  -8   2  11       24.41       34.40     11.09 o
  -7   2  11      129.07      132.54      9.51 o
  -6   2  11       86.01       90.90      6.92 o
  -5   2  11       15.34        8.12      5.43 o
  -4   2  11       34.31       33.90      6.33 o
  -3   2  11      372.46      415.34     16.37 o
  -2   2  11       80.64       82.63      5.97 o
  -1   2  11      133.86      130.86      7.48 o
   0   2  11       94.94      120.75      7.63 o
   1   2  11       24.50       32.16      7.14 o
   2   2  11        0.78        5.20      6.17 o
   3   2  11      403.07      424.33     26.45 o
   4   2  11        2.08       -2.44      8.89 o
   5   2  11       21.27       18.71      9.91 o
   6   2  11        8.30        9.86      6.62 o
   7   2  11       34.91       49.33      8.86 o
 -10   3  11        0.88       -2.41     16.49 o
  -9   3  11       91.16       92.12     18.51 o
  -8   3  11       66.17       52.15     10.15 o
  -7   3  11       16.22       21.53      7.25 o
  -6   3  11       19.59       22.66      4.99 o
  -5   3  11       55.80       70.28      6.14 o
  -4   3  11       86.16       99.10      6.84 o
  -3   3  11      271.33      320.46     13.52 o
  -2   3  11        7.77        9.30      5.36 o
  -1   3  11      517.12      535.24     24.25 o
   0   3  11      148.52      141.84      7.94 o
   1   3  11      173.37      169.68      9.39 o
   2   3  11       55.17       60.85      8.28 o
   3   3  11       24.57       12.99     10.48 o
   4   3  11       59.08       64.00      9.47 o
   5   3  11        5.49       -2.17      8.31 o
   6   3  11       14.49        6.83      8.73 o
  -9   4  11       23.78       38.73     11.80 o
  -8   4  11       10.91        8.95     10.93 o
  -7   4  11      123.58      124.03      9.79 o
  -6   4  11       37.36       28.09      7.81 o
  -5   4  11      144.81      150.23      8.66 o
  -4   4  11       96.46       89.91      8.63 o
  -3   4  11      188.52      185.32     11.61 o
  -2   4  11       75.02       67.67      7.31 o
  -1   4  11       47.91       57.49      7.68 o
   0   4  11       56.75       54.10      7.02 o
   1   4  11      159.41      170.11     14.21 o
   2   4  11       68.28       80.51      8.93 o
   3   4  11       33.57       39.29     12.27 o
   4   4  11       11.59       12.34      8.10 o
   5   4  11       50.79       56.43      9.26 o
   6   4  11        0.64        3.45      9.33 o
  -8   5  11       29.50       37.29     12.66 o
  -7   5  11       12.87       17.51      9.22 o
  -6   5  11       27.22       30.81      7.64 o
  -5   5  11        4.57       10.58      8.21 o
  -4   5  11       39.14       46.23      8.71 o
  -3   5  11       10.88        6.59      9.61 o
  -2   5  11       75.49       64.05      8.80 o
  -1   5  11       20.66        5.13      7.74 o
   0   5  11       99.47      115.17     10.52 o
   1   5  11        5.97        8.81      8.43 o
   2   5  11       16.04        6.16      7.52 o
   3   5  11       39.94       40.50     18.10 o
   4   5  11       18.01       17.62     11.28 o
   5   5  11        2.41       20.69     11.79 o
  -7   6  11       36.35       32.23     13.33 o
  -6   6  11        5.33       12.52      9.45 o
  -5   6  11       24.36       22.86      9.51 o
  -4   6  11       38.58       25.35      8.32 o
  -3   6  11       49.58       43.49      8.23 o
  -2   6  11        0.05       -4.10      6.94 o
  -1   6  11       25.18       25.61      8.70 o
   0   6  11        1.76        8.01      8.32 o
   1   6  11       38.65       39.29      9.71 o
   2   6  11       13.63       17.09      9.71 o
   3   6  11       58.25       49.99     12.92 o
   4   6  11        0.05       26.15     18.91 o
  -5   7  11        8.75        1.56      9.97 o
  -4   7  11       38.97       49.52      9.39 o
  -3   7  11        9.22        7.62      8.52 o
  -2   7  11        2.93        4.13      9.90 o
  -1   7  11        9.46       19.71      9.65 o
   0   7  11        0.58       -9.11      9.11 o
   1   7  11        9.73        1.98     10.20 o
   2   7  11        4.22       27.36     19.71 o
 -10   0  12        2.24       -9.65     16.49 o
  -8   0  12       33.59       41.03     16.09 o
  -6   0  12      113.25       95.17      9.67 o
  -4   0  12      503.37      524.46     29.27 o
  -2   0  12      271.27      280.34     18.88 o
   0   0  12      282.57      298.92     18.91 o
   2   0  12      416.47      368.89     34.19 o
   4   0  12       37.47       21.72     12.07 o
   6   0  12       79.16      147.24     22.53 o
 -10   1  12        1.96       -6.88     11.34 o
  -9   1  12       28.09       21.13     11.52 o
  -8   1  12        2.42        8.65     10.24 o
  -7   1  12        7.23       -8.22      8.22 o
  -6   1  12       14.89        8.49      4.87 o
  -5   1  12        9.59       15.48      4.69 o
  -4   1  12       10.57        2.66      4.81 o
  -3   1  12      170.47      169.80      9.15 o
  -2   1  12       75.72       85.09      6.67 o
  -1   1  12       75.75       64.60      6.38 o
   0   1  12      112.27      104.09      7.06 o
   1   1  12      188.86      184.81      9.74 o
   2   1  12       30.21       30.38      8.98 o
   3   1  12       14.60        8.67      8.89 o
   4   1  12        9.68        0.08     11.23 o
   5   1  12       28.03       41.53     12.52 o
   6   1  12       18.92       25.73      8.13 o
 -10   2  12       13.86       14.56     14.08 o
  -9   2  12        4.02        6.89     11.23 o
  -8   2  12        1.52       -5.95     14.28 o
  -7   2  12        7.67        7.97      6.34 o
  -6   2  12       12.95       11.80      5.29 o
  -5   2  12       43.73       47.22      5.44 o
  -4   2  12       17.33       14.45      5.26 o
  -3   2  12       38.77       29.86      5.46 o
  -2   2  12       40.93       50.73      6.16 o
  -1   2  12       26.11       23.04      4.99 o
   0   2  12       80.97       97.24      7.48 o
   1   2  12       63.19       66.84      6.70 o
   2   2  12      233.70      249.86     14.32 o
   3   2  12       10.38        1.34      7.82 o
   4   2  12       43.66       62.14     10.91 o
   5   2  12        7.33       19.61      8.44 o
   6   2  12       16.20       12.96      8.57 o
  -9   3  12       65.76       74.82     17.70 o
  -8   3  12       52.33       67.58     18.10 o
  -7   3  12       28.49       33.68      9.07 o
  -6   3  12        3.52        7.85      8.98 o
  -5   3  12       93.65       93.39      8.01 o
  -4   3  12        2.79       -0.82      6.03 o
  -3   3  12      126.90      116.39      9.24 o
  -2   3  12      135.36      141.59     10.12 o
  -1   3  12       39.73       50.37      6.61 o
   0   3  12      104.22      108.15      7.86 o
   1   3  12       16.56       13.18     11.21 o
   2   3  12       72.47       69.37      9.17 o
   3   3  12       36.46       53.18     10.49 o
   4   3  12       23.42       30.18      8.28 o
   5   3  12       15.82       13.15      8.14 o
   6   3  12        0.93       -6.48     11.01 o
  -9   4  12        4.72       -0.49     12.37 o
  -8   4  12       70.43       72.24     13.22 o
  -7   4  12      132.85      152.49     11.36 o
  -6   4  12      136.83      129.73     10.77 o
  -5   4  12        1.12        6.52      5.90 o
  -4   4  12      131.24      141.69      8.65 o
  -3   4  12       82.19       99.81      7.53 o
  -2   4  12       12.51       -5.63      6.40 o
  -1   4  12       78.52       96.56     13.28 o
   0   4  12       65.95       71.06     11.23 o
   1   4  12      104.38      105.59     11.34 o
   2   4  12       51.21       44.26      9.33 o
   3   4  12       15.26       22.32      8.75 o
   4   4  12       20.69        8.14      8.67 o
   5   4  12        0.35        1.03     13.79 o
  -8   5  12        7.66       -6.02     12.37 o
  -7   5  12       10.10        4.89      9.00 o
  -6   5  12       12.68       10.73      8.57 o
  -5   5  12       10.93        7.08      8.48 o
  -4   5  12        9.47       12.06      9.20 o
  -3   5  12       16.98       25.14      9.05 o
  -2   5  12        8.62        2.67      8.03 o
  -1   5  12        8.06       20.11     10.81 o
   0   5  12        9.43        8.25      9.18 o
   1   5  12       13.28       22.34      8.71 o
   2   5  12       47.96       62.27     12.48 o
   3   5  12       78.22       66.88     11.57 o
   4   5  12        4.98       11.00     17.70 o
  -6   6  12        7.32       -0.59      8.73 o
  -5   6  12        7.77       10.52     12.91 o
  -4   6  12       15.56       12.59      9.44 o
  -3   6  12       10.07       13.28      7.46 o
  -2   6  12        3.13       16.18      8.68 o
  -1   6  12        0.47       -5.21     11.86 o
   0   6  12        4.10       -2.39      9.51 o
   1   6  12       19.99       20.43      9.88 o
   2   6  12       27.80       19.46     10.82 o
  -3   7  12       30.90       22.79     10.06 o
  -2   7  12       11.93        9.53     10.83 o
  -1   7  12        6.41       10.71      8.95 o
  -9   0  13        8.23       12.47     13.28 o
  -7   0  13      189.57      194.30     24.94 o
  -5   0  13      100.43      103.64     15.09 o
  -3   0  13      123.51      131.17     11.86 o
  -1   0  13       39.59       45.79      7.79 o
   1   0  13      252.82      305.74     26.15 o
   3   0  13       18.38       11.67     12.07 o
   5   0  13       51.51       76.84     20.11 o
  -9   1  13        4.37       -2.56     10.24 o
  -8   1  13       20.70       31.19     10.53 o
  -7   1  13        8.85       12.19      9.57 o
  -6   1  13       35.08       28.05      6.79 o
  -5   1  13        9.20        8.66      5.21 o
  -4   1  13      115.00      133.27      8.23 o
  -3   1  13       14.03        6.34      5.67 o
  -2   1  13       62.21       61.93      6.10 o
  -1   1  13       39.24       26.85      6.01 o
   0   1  13       21.49       22.18      5.36 o
   1   1  13       13.36        6.87      6.84 o
   2   1  13      111.97      119.87     13.79 o
   3   1  13       36.43       28.09     11.65 o
   4   1  13       23.31       23.67     10.41 o
   5   1  13        4.37       10.26     13.09 o
  -9   2  13       55.37       61.63     13.65 o
  -8   2  13        3.42       -3.57     11.94 o
  -7   2  13       14.98        1.21     11.66 o
  -6   2  13       18.27       24.28      6.86 o
  -5   2  13      122.30      139.06      8.61 o
  -4   2  13       40.72       48.45      6.62 o
  -3   2  13       86.85       81.29      7.02 o
  -2   2  13       80.14       76.60      6.86 o
  -1   2  13       54.72       63.94      6.35 o
   0   2  13       32.00       19.83      5.93 o
   1   2  13       78.63       59.87      8.87 o
   2   2  13        4.93       15.78      9.52 o
   3   2  13        4.62       26.15     12.07 o
   4   2  13       11.24        4.48     12.37 o
   5   2  13        9.02        3.55      7.51 o
  -9   3  13        4.35       -4.96     14.68 o
  -8   3  13       13.28       -4.61     12.07 o
  -7   3  13        7.15       -4.22      9.95 o
  -6   3  13        7.08       -2.95      7.04 o
  -5   3  13       19.09       26.77      6.18 o
  -4   3  13       42.30       37.44      6.70 o
  -3   3  13       24.83       20.08      6.45 o
  -2   3  13       23.52       21.20      6.61 o
  -1   3  13       43.85       46.22      7.03 o
   0   3  13       20.26       22.51      8.38 o
   1   3  13      147.97      157.54     11.94 o
   2   3  13       53.74       49.85     12.48 o
   3   3  13      110.04       95.77     14.35 o
   4   3  13        7.98        8.47      9.57 o
  -8   4  13        0.02       -4.02     18.10 o
  -7   4  13        4.51       -6.03     16.90 o
  -6   4  13       34.77       39.40      8.79 o
  -5   4  13        7.59        1.87      8.07 o
  -4   4  13       10.42       12.41      7.17 o
  -3   4  13        1.32        2.71      7.89 o
  -2   4  13       35.56       17.01      8.20 o
  -1   4  13       75.55       60.47      8.01 o
   0   4  13       59.64       39.50      8.53 o
   1   4  13        7.56       -3.56      7.03 o
   2   4  13        6.46       -8.99     13.07 o
   3   4  13       26.86       23.38      9.93 o
   4   4  13       26.07       23.70      9.56 o
  -7   5  13       25.20       20.13     13.05 o
  -6   5  13       36.47       41.49      9.76 o
  -5   5  13        9.78       11.27     11.19 o
  -4   5  13       44.58       47.84     11.55 o
  -3   5  13       21.85       14.26      8.87 o
  -2   5  13       13.33        7.37     10.65 o
  -1   5  13       16.75        0.09     11.23 o
   0   5  13       30.50       15.72     11.65 o
   1   5  13        6.32       12.94     14.71 o
   2   5  13       55.55       49.75     10.21 o
   3   5  13        1.49       -5.15     11.38 o
  -5   6  13       53.15       64.87     11.59 o
  -4   6  13       14.95       13.64      9.84 o
  -3   6  13       37.27       28.64     10.45 o
  -2   6  13       14.68        2.91     10.29 o
  -1   6  13        7.62        7.71      9.97 o
   0   6  13        1.25        9.29     11.20 o
   1   6  13       21.70       42.64     20.11 o
  -8   0  14       14.34       10.06     17.70 o
  -6   0  14       12.36       10.31      7.63 o
  -4   0  14       91.61       82.38     14.08 o
  -2   0  14      183.25      211.65     15.20 o
   0   0  14       36.69       27.15      8.98 o
   2   0  14        6.28       16.09     12.47 o
   4   0  14       26.33       34.19     18.91 o
  -9   1  14        4.23       24.33     12.92 o
  -8   1  14        9.83        6.25     10.42 o
  -7   1  14       19.91       13.03     10.44 o
  -6   1  14        8.41        8.34      6.71 o
  -5   1  14       11.88       11.22      6.04 o
  -4   1  14        3.75       -3.40      5.57 o
  -3   1  14        8.18        7.74      6.38 o
  -2   1  14        9.57        5.82      5.93 o
  -1   1  14       25.45       25.01      6.62 o
   0   1  14       64.40       75.60      9.18 o
   1   1  14      201.46      203.98     15.74 o
   2   1  14        1.32       -9.57      9.57 o
   3   1  14       23.03       24.40     11.47 o
   4   1  14        9.98       12.02     12.92 o
  -8   2  14        2.40       -7.84     12.23 o
  -7   2  14        5.90        1.27     11.94 o
  -6   2  14       38.10       44.11      8.28 o
  -5   2  14        2.98       -1.26      6.14 o
  -4   2  14       37.51       40.69      6.81 o
  -3   2  14       12.04        7.58      6.38 o
  -2   2  14       35.11       41.94      7.12 o
  -1   2  14       22.01       11.22      6.76 o
   0   2  14       25.12       32.77      8.55 o
   1   2  14       16.46       13.62      9.65 o
   2   2  14       26.04       46.95     11.02 o
   3   2  14       19.75       31.42     13.22 o
   4   2  14        4.70        2.55     11.31 o
  -8   3  14       23.64       11.43     13.65 o
  -7   3  14       21.42       26.73     11.50 o
  -6   3  14       11.04       19.81      8.48 o
  -5   3  14       83.02       88.99      7.60 o
  -4   3  14       35.71       45.58      6.95 o
  -3   3  14       23.39        9.90      6.91 o
  -2   3  14        1.39       -1.84      5.91 o
  -1   3  14       28.82       22.04      8.35 o
   0   3  14        2.07       -5.12      7.56 o
   1   3  14       37.75       59.63     12.64 o
   2   3  14       10.08        7.69     10.49 o
   3   3  14       15.09       16.99     11.40 o
  -7   4  14        4.96       -1.61     14.08 o
  -6   4  14        9.81      -10.19     10.19 o
  -5   4  14       22.19       24.86     11.26 o
  -4   4  14       51.82       44.11      9.13 o
  -3   4  14       35.72       31.57      7.69 o
  -2   4  14       22.47       18.73      9.11 o
  -1   4  14        0.79       -8.90      8.90 o
   0   4  14       15.54       15.34     14.49 o
   1   4  14       65.18       66.53     12.08 o
   2   4  14       21.51       27.13     13.62 o
  -5   5  14        4.08       -9.30      9.30 o
  -4   5  14        4.56       -6.32      7.64 o
  -3   5  14       11.56       16.17      9.37 o
  -2   5  14       16.50        4.65      9.80 o
  -1   5  14       19.10       10.94      8.94 o
   0   5  14        8.21       -9.97      9.97 o
   1   5  14        8.59       19.48     16.09 o
  -7   0  15        4.01       -5.63     13.68 o
  -5   0  15       41.30       48.24     11.06 o
  -3   0  15        4.96        5.75      9.34 o
  -1   0  15       72.23       69.94     10.19 o
   1   0  15       69.54       73.22     18.91 o
   3   0  15        7.97       30.57     19.31 o
  -8   1  15       16.27        3.01     13.05 o
  -7   1  15       17.16        7.64     11.31 o
  -6   1  15       10.00        0.20     12.52 o
  -5   1  15        2.47       -3.55      6.13 o
  -4   1  15       25.23       29.48      6.78 o
  -3   1  15       35.78       38.52      8.83 o
  -2   1  15       34.16       49.38      7.49 o
  -1   1  15       18.92       23.49      8.57 o
   0   1  15       44.97       43.99     10.34 o
   1   1  15        4.07       -5.63     11.66 o
   2   1  15        8.21        8.05     12.52 o
   3   1  15        7.82        1.06     11.16 o
  -7   2  15        6.37      -10.45     12.09 o
  -6   2  15        3.83       -5.89     10.49 o
  -5   2  15       43.30       47.95      7.50 o
  -4   2  15       41.68       40.35      7.48 o
  -3   2  15        0.17        3.51      7.14 o
  -2   2  15        5.67        7.01      7.17 o
  -1   2  15        7.24       13.72      7.81 o
   0   2  15       21.97       28.87      9.95 o
   1   2  15       29.29       38.40     10.91 o
   2   2  15        2.34        0.40     12.80 o
  -6   3  15        7.51        3.16      8.98 o
  -5   3  15       28.95       29.28      9.09 o
  -4   3  15       18.59       26.45      7.51 o
  -3   3  15        0.90       -6.70      6.70 o
  -2   3  15       10.43       10.62      8.89 o
  -1   3  15        0.54        0.49      8.98 o
   0   3  15       16.18        6.21     10.03 o
   1   3  15       17.65       34.99     18.91 o
   2   3  15       10.12       15.17     13.65 o
  -5   4  15       21.20       16.01     11.55 o
  -4   4  15       12.23       23.24      7.91 o
  -3   4  15        0.16        3.35      9.36 o
  -2   4  15        0.61       -9.14      9.14 o
  -1   4  15        2.76        9.73      9.91 o
   0   4  15       15.56       25.71     21.92 o
  -6   0  16       15.40      -12.87     18.51 o
  -4   0  16        0.58       -2.59     23.73 o
  -2   0  16       25.65       38.81     11.21 o
   0   0  16      138.49      160.51     21.72 o
  -6   1  16       12.59       -8.95     11.08 o
  -5   1  16       25.69       19.27      8.93 o
  -4   1  16       48.99       36.72      7.83 o
  -3   1  16        3.15       -1.12      7.41 o
  -2   1  16       16.86       20.65      8.87 o
  -1   1  16        8.22       13.58     11.23 o
   0   1  16        3.62        0.47     22.33 o
   1   1  16        9.75       17.68     14.28 o
  -5   2  16        6.52       -8.85      8.85 o
  -4   2  16        2.66       -1.19      7.34 o
  -3   2  16        3.75       -3.74      7.37 o
  -2   2  16        9.91        7.60      8.81 o
  -1   2  16       13.04       27.96     11.95 o
   0   2  16       15.56       11.81     12.37 o
   1   2  16        4.57        6.47     13.22 o
  -4   3  16       28.04       33.20      8.15 o
  -3   3  16        7.56       10.32     10.56 o
  -2   3  16        0.84       -1.96     13.36 o
  -1   3  16        6.06       -8.65     11.66 o
  -3   0  17       75.06       73.51     11.80 o
  -3   1  17       19.43       15.89     10.81 o
 
